# Supplementary material for: (Z)-1-(3-Mesityl-3-methyl­cyclo­but­yl)-2-(morpholin-4-yl)ethanone oxime
Source: Acta Crystallogr Sect E Struct Rep Online. 2011 Mar 23;67(Pt 4):o958–9. doi: 10.1107/S1600536811009408 (PMC3099942; doi:10.1107/S1600536811009408)
Supplement: Supplementary file 1 [file e-67-0o958-sup1.cif]

##############################################################################
###                                                                        ###
###        Electronic paper (Acta Crystallographica Section E)             ###
###                                                                        ###
##############################################################################
#                                                                            #
# This CIF contains the data in a paper accepted for publication in Acta     #
# Crystallographica Section E. It conforms to the requirements of Notes      #
# for Authors for Section E, and has been peer reviewed under the auspices   #
# of the IUCr Commission on Journals.                                        #
#                                                                            #
# Full details of the Crystallographic Information File format               #
# are given in the paper "The Crystallographic Information File (CIF):       #
# a New Standard Archive File for Crystallography" by S. R. Hall, F. H.      #
# Allen and I. D. Brown [Acta Cryst. (1991), A47, 655-685].                  #
#                                                                            #
# The current version of the core CIF dictionary is obtainable from          #
# ftp://ftp.iucr.org/pub/cif_core.dic. The current version number is 2.4.    #
#                                                                            #
# Software is freely available for graphical display of the structure(s) in  #
# this CIF.  For information consult the CIF home page http://www.iucr.org/  #
# cif/home.html                                                              #
#                                                                            #
# This file may be used for bona fide research purposes within the           #
# scientific community so long as proper attribution is given to the journal # 
# article from which it was obtained.                                        #
#                                                                            #
##############################################################################
                                             
data_global
_audit_creation_method     SHELXL97
_journal_date_recd_electronic     2011-02-28
_journal_date_accepted     2011-03-11
_journal_name_full     'Acta Crystallographica, Section E'
_journal_year     2011
_journal_volume     67
_journal_issue      4
_journal_page_first     o958
_journal_page_last     o959
_journal_paper_category     QO
_journal_coeditor_code     ZS2100
_publ_contact_author_name     '\,Sen, Fatih'
_publ_contact_author_address
;
Department of Physics
Arts and Sciences Faculty
Ondokuz May\?is University
55139 Samsun
Turkey
;
_publ_contact_author_email     fatihsen55@gmail.com
_publ_contact_author_fax     ?
_publ_contact_author_phone     ?
_publ_section_title
;
(<i>Z</i>)-1-(3-Mesityl-3-methylcyclobutyl)-2-(morpholin-4-yl)ethanone oxime
;
loop_
    _publ_author_name
    _publ_author_address
    '\,Sen, Fatih'
;
Department of Physics
Arts and Sciences Faculty
Ondokuz May\?is University
55139 Samsun
Turkey
;
    'Din\,cer, Muharrem'
;
Department of Physics
Arts and Sciences Faculty
Ondokuz May\?is University
55139 Samsun
Turkey
;
    '\,Cukuroval\?i, Alaaddin'
;
Department of Chemistry
Sciences Faculty
F\?irat University
23119 Elaz\?i\(g
Turkey
;
    'Y\?ilmaz, Ibrahim'
;
Department of Chemistry
Faculty of Science
Karamano\(glu Mehmetbey University
70200 Karaman
Turkey
;
data_I
_audit_creation_method     SHELXL97
_chemical_name_systematic
;
(<i>Z</i>)-1-(3-Mesityl-3-methylcyclobutyl)-2-(morpholin-4-yl)ethanone oxime
;
_chemical_name_common     ?
_chemical_formula_moiety     'C20 H30 N2 O2'
_chemical_formula_sum     'C20 H30 N2 O2'
_chemical_formula_iupac     'C20 H30 N2 O2'
_chemical_formula_weight     330.46
_chemical_melting_point     428
_symmetry_cell_setting     monoclinic
_symmetry_space_group_name_H-M     'P 21/c'
_symmetry_space_group_name_Hall     '-P 2ybc'
loop_
    _symmetry_equiv_pos_as_xyz
    'x, y, z'
    '-x, y+1/2, -z+1/2'
    '-x, -y, -z'
    'x, -y-1/2, z-1/2'
_cell_length_a     13.0273(4)
_cell_length_b     10.2337(2)
_cell_length_c     18.1262(6)
_cell_angle_alpha     90.00
_cell_angle_beta     126.574(2)
_cell_angle_gamma     90.00
_cell_volume     1940.69(10)
_cell_formula_units_Z     4
_cell_measurement_reflns_used     29343
_cell_measurement_theta_min     1.40
_cell_measurement_theta_max     28.02
_cell_measurement_temperature     296
_exptl_crystal_description     prism
_exptl_crystal_colour     colourless
_exptl_crystal_size_max     0.600
_exptl_crystal_size_mid     0.547
_exptl_crystal_size_min     0.480
_exptl_crystal_density_diffrn     1.131
_exptl_crystal_density_meas     ?
_exptl_crystal_density_method     'not measured'
_exptl_crystal_F_000     720
_exptl_absorpt_coefficient_mu     0.073
_exptl_absorpt_correction_type     integration
_exptl_absorpt_process_details     '(X-RED32; Stoe & Cie, 2002)'
_exptl_absorpt_correction_T_min     0.9643
_exptl_absorpt_correction_T_max     0.9773
_exptl_special_details
;
;
_diffrn_ambient_temperature     296
_diffrn_radiation_type     MoK\a
_diffrn_radiation_wavelength     0.71073
_diffrn_radiation_source     'fine-focus sealed tube'
_diffrn_radiation_monochromator     graphite
_diffrn_measurement_device_type     'Stoe IPDS II CCD area-detector'
_diffrn_measurement_method     'rotation method'
_diffrn_detector_area_resol_mean     6.67
_diffrn_reflns_number     28812
_diffrn_reflns_av_R_equivalents     0.0579
_diffrn_reflns_av_sigmaI/netI     0.0254
_diffrn_reflns_theta_min     1.95
_diffrn_reflns_theta_max     26.50
_diffrn_reflns_theta_full     26.50
_diffrn_measured_fraction_theta_max     1.000
_diffrn_measured_fraction_theta_full     1.000
_diffrn_reflns_limit_h_min     -16
_diffrn_reflns_limit_h_max     16
_diffrn_reflns_limit_k_min     -12
_diffrn_reflns_limit_k_max     12
_diffrn_reflns_limit_l_min     -22
_diffrn_reflns_limit_l_max     22
_diffrn_standards_number     0
_diffrn_standards_interval_count     .
_diffrn_standards_interval_time     .
_diffrn_standards_decay_%     ?
_refine_special_details
;
Refinement of <i>F</i>^2^ against ALL reflections. The weighted <i>R</i>-factor
<i>wR</i> and goodness of fit <i>S</i> are based on <i>F</i>^2^, conventional
<i>R</i>-factors <i>R</i> are based on <i>F</i>, with <i>F</i> set to zero for
negative <i>F</i>^2^. The threshold expression of <i>F</i>^2^ >
\s(<i>F</i>^2^) is used only for calculating <i>R</i>-factors(gt) <i>etc</i>.
and is not relevant to the choice of reflections for refinement.
<i>R</i>-factors based on <i>F</i>^2^ are statistically about twice as large
as those based on <i>F</i>, and <i>R</i>-factors based on ALL data will be
even larger.
;
_reflns_number_total     4031
_reflns_number_gt     3110
_reflns_threshold_expression     I>2\s(I)
_refine_ls_structure_factor_coef     Fsqd
_refine_ls_matrix_type     full
_refine_ls_R_factor_all     0.0661
_refine_ls_R_factor_gt     0.0517
_refine_ls_wR_factor_gt     0.1609
_refine_ls_wR_factor_ref     0.1710
_refine_ls_goodness_of_fit_ref     1.094
_refine_ls_restrained_S_all     1.094
_refine_ls_number_reflns     4031
_refine_ls_number_parameters     217
_refine_ls_number_restraints     0
_refine_ls_hydrogen_treatment     constr
_refine_ls_weighting_scheme     calc
_refine_ls_weighting_details
       'calc w = 1/[\s^2^(Fo^2^)+(0.0970P)^2^+0.1596P] where P=(Fo^2^+2Fc^2^)/3'
_atom_sites_solution_hydrogens     geom
_atom_sites_solution_primary     direct
_atom_sites_solution_secondary     difmap
_refine_ls_shift/su_max     0.000
_refine_ls_shift/su_mean     0.000
_refine_diff_density_max     0.239
_refine_diff_density_min     -0.207
_refine_ls_extinction_method     none
_refine_ls_extinction_coef     ?
loop_
    _atom_type_symbol
    _atom_type_description
    _atom_type_scat_dispersion_real
    _atom_type_scat_dispersion_imag
    _atom_type_scat_source
    'C' 'C' 0.0033 0.0016
                         'International Tables Vol C Tables 4.2.6.8 and 6.1.1.4'
    'H' 'H' 0.0000 0.0000
                         'International Tables Vol C Tables 4.2.6.8 and 6.1.1.4'
    'N' 'N' 0.0061 0.0033
                         'International Tables Vol C Tables 4.2.6.8 and 6.1.1.4'
    'O' 'O' 0.0106 0.0060
                         'International Tables Vol C Tables 4.2.6.8 and 6.1.1.4'
_computing_data_collection     'X-AREA (Stoe & Cie, 2002)'
_computing_cell_refinement     'X-AREA (Stoe & Cie, 2002)'
_computing_data_reduction     'X-RED32 (Stoe & Cie, 2002)'
_computing_structure_solution     'SHELXS97 (Sheldrick, 2008)'
_computing_structure_refinement     'SHELXL97 (Sheldrick, 2008)'
_computing_molecular_graphics     'ORTEP-3 for Windows (Farrugia, 1997)'
_computing_publication_material
;
WinGX (Farrugia, 1999) and PLATON (Spek, 2009)
;
loop_
    _atom_site_type_symbol
    _atom_site_label
    _atom_site_fract_x
    _atom_site_fract_y
    _atom_site_fract_z
    _atom_site_U_iso_or_equiv
    _atom_site_adp_type
    _atom_site_calc_flag
    _atom_site_refinement_flags
    _atom_site_occupancy
    _atom_site_disorder_assembly
    _atom_site_disorder_group
    C C1 0.36380(14) -0.05777(14) 0.74190(10) 0.0528(4) Uani d . 1 . .
    C C2 0.46281(15) -0.05329(16) 0.83667(11) 0.0601(4) Uani d . 1 . .
    C C3 0.46390(18) -0.1424(2) 0.89474(12) 0.0715(5) Uani d . 1 . .
    H H3 0.5287 -0.1366 0.9575 0.086 Uiso calc R 1 . .
    C C4 0.3733(2) -0.2391(2) 0.86371(15) 0.0758(5) Uani d . 1 . .
    C C5 0.28345(19) -0.24910(18) 0.77046(15) 0.0752(5) Uani d . 1 . .
    H H5 0.2242 -0.3167 0.7476 0.090 Uiso calc R 1 . .
    C C6 0.27696(16) -0.16278(16) 0.70854(12) 0.0625(4) Uani d . 1 . .
    C C7 0.1786(2) -0.1905(2) 0.60720(14) 0.0886(6) Uani d . 1 . .
    H H7A 0.1295 -0.2660 0.5997 0.133 Uiso calc R 1 . .
    H H7B 0.2212 -0.2066 0.5794 0.133 Uiso calc R 1 . .
    H H7C 0.1229 -0.1166 0.5782 0.133 Uiso calc R 1 . .
    C C8 0.57461(17) 0.0403(2) 0.87941(14) 0.0814(6) Uani d . 1 . .
    H H8A 0.5632 0.0968 0.8328 0.122 Uiso calc R 1 . .
    H H8B 0.6524 -0.0084 0.9071 0.122 Uiso calc R 1 . .
    H H8C 0.5790 0.0918 0.9255 0.122 Uiso calc R 1 . .
    C C9 0.3761(3) -0.3317(3) 0.9297(2) 0.1137(9) Uani d . 1 . .
    H H9A 0.4450 -0.3083 0.9916 0.171 Uiso calc R 1 . .
    H H9B 0.3885 -0.4194 0.9175 0.171 Uiso calc R 1 . .
    H H9C 0.2966 -0.3265 0.9219 0.171 Uiso calc R 1 . .
    C C10 0.4242(2) 0.0076(2) 0.63806(16) 0.0834(6) Uani d . 1 . .
    H H10A 0.4154 0.0753 0.5979 0.125 Uiso calc R 1 . .
    H H10B 0.3894 -0.0724 0.6042 0.125 Uiso calc R 1 . .
    H H10C 0.5131 -0.0045 0.6874 0.125 Uiso calc R 1 . .
    C C11 0.35215(14) 0.04679(15) 0.67740(11) 0.0556(4) Uani d . 1 . .
    C C12 0.38414(15) 0.18873(15) 0.71533(12) 0.0603(4) Uani d . 1 . .
    H H12A 0.3857 0.2003 0.7691 0.072 Uiso calc R 1 . .
    H H12B 0.4617 0.2227 0.7263 0.072 Uiso calc R 1 . .
    C C13 0.26170(15) 0.24003(16) 0.62660(12) 0.0612(4) Uani d . 1 . .
    H H13 0.2804 0.2744 0.5853 0.073 Uiso calc R 1 . .
    C C14 0.21439(16) 0.09740(16) 0.60114(11) 0.0622(4) Uani d . 1 . .
    H H14A 0.1840 0.0734 0.5394 0.075 Uiso calc R 1 . .
    H H14B 0.1520 0.0746 0.6119 0.075 Uiso calc R 1 . .
    C C15 0.18063(15) 0.33490(15) 0.63429(12) 0.0597(4) Uani d . 1 . .
    C C16 0.18719(17) 0.34202(17) 0.71954(13) 0.0659(4) Uani d . 1 . .
    H H16A 0.2731 0.3658 0.7713 0.079 Uiso calc R 1 . .
    H H16B 0.1291 0.4090 0.7123 0.079 Uiso calc R 1 . .
    C C17 0.01643(17) 0.1917(2) 0.67605(14) 0.0768(5) Uani d . 1 . .
    H H17A -0.0136 0.1987 0.6127 0.092 Uiso calc R 1 . .
    H H17B -0.0288 0.2556 0.6863 0.092 Uiso calc R 1 . .
    C C18 -0.0090(2) 0.0568(3) 0.69414(19) 0.0989(7) Uani d . 1 . .
    H H18A -0.1000 0.0394 0.6532 0.119 Uiso calc R 1 . .
    H H18B 0.0338 -0.0066 0.6813 0.119 Uiso calc R 1 . .
    C C19 0.1671(3) 0.0674(3) 0.84584(18) 0.1042(8) Uani d . 1 . .
    H H19A 0.2119 0.0042 0.8346 0.125 Uiso calc R 1 . .
    H H19B 0.1968 0.0574 0.9089 0.125 Uiso calc R 1 . .
    C C20 0.1967(2) 0.2022(2) 0.83206(14) 0.0853(6) Uani d . 1 . .
    H H20A 0.1544 0.2658 0.8451 0.102 Uiso calc R 1 . .
    H H20B 0.2881 0.2175 0.8738 0.102 Uiso calc R 1 . .
    N N1 0.09976(13) 0.41245(15) 0.57100(11) 0.0688(4) Uani d . 1 . .
    N N2 0.15302(12) 0.21666(14) 0.73755(9) 0.0607(4) Uani d . 1 . .
    O O1 0.09479(13) 0.40408(15) 0.49164(10) 0.0860(5) Uani d . 1 . .
    H H1 0.0415 0.4558 0.4531 0.129 Uiso calc R 1 . .
    O O2 0.03433(18) 0.0426(2) 0.78590(14) 0.1121(6) Uani d . 1 . .
loop_
    _atom_site_aniso_label
    _atom_site_aniso_U_11
    _atom_site_aniso_U_22
    _atom_site_aniso_U_33
    _atom_site_aniso_U_12
    _atom_site_aniso_U_13
    _atom_site_aniso_U_23
    C1 0.0502(7) 0.0468(8) 0.0587(8) 0.0063(6) 0.0309(7) 0.0032(6)
    C2 0.0531(8) 0.0541(9) 0.0625(9) 0.0078(6) 0.0288(7) 0.0039(7)
    C3 0.0706(10) 0.0733(11) 0.0618(10) 0.0145(9) 0.0347(8) 0.0132(8)
    C4 0.0818(12) 0.0698(11) 0.0875(13) 0.0176(9) 0.0567(11) 0.0240(10)
    C5 0.0735(11) 0.0534(9) 0.1002(14) -0.0039(8) 0.0526(11) 0.0056(9)
    C6 0.0595(9) 0.0489(8) 0.0701(10) -0.0001(7) 0.0337(8) -0.0010(7)
    C7 0.0829(13) 0.0665(11) 0.0782(13) -0.0119(9) 0.0273(10) -0.0135(9)
    C8 0.0540(9) 0.0729(12) 0.0757(12) 0.0005(8) 0.0161(9) 0.0020(9)
    C9 0.132(2) 0.1057(19) 0.130(2) 0.0176(15) 0.0929(19) 0.0460(16)
    C10 0.0956(14) 0.0795(12) 0.1036(15) 0.0194(11) 0.0748(13) 0.0129(11)
    C11 0.0547(8) 0.0525(8) 0.0620(9) 0.0068(6) 0.0360(7) 0.0056(7)
    C12 0.0513(8) 0.0492(8) 0.0768(10) 0.0033(6) 0.0362(8) 0.0077(7)
    C13 0.0623(9) 0.0582(9) 0.0717(10) 0.0118(7) 0.0447(8) 0.0181(7)
    C14 0.0623(9) 0.0614(9) 0.0546(9) 0.0093(7) 0.0303(7) 0.0056(7)
    C15 0.0561(8) 0.0487(8) 0.0770(10) 0.0061(6) 0.0411(8) 0.0153(7)
    C16 0.0649(9) 0.0578(9) 0.0783(11) 0.0075(7) 0.0443(9) 0.0049(8)
    C17 0.0589(10) 0.0881(13) 0.0795(12) 0.0028(9) 0.0392(9) 0.0151(10)
    C18 0.0821(13) 0.1011(17) 0.1184(19) -0.0112(12) 0.0623(14) 0.0161(14)
    C19 0.1032(17) 0.135(2) 0.0954(16) 0.0212(15) 0.0707(15) 0.0459(15)
    C20 0.0821(12) 0.1126(17) 0.0656(11) 0.0095(11) 0.0464(10) 0.0115(11)
    N1 0.0620(8) 0.0629(8) 0.0853(10) 0.0120(6) 0.0460(8) 0.0260(7)
    N2 0.0563(7) 0.0677(8) 0.0599(8) 0.0052(6) 0.0357(6) 0.0100(6)
    O1 0.0755(8) 0.1020(11) 0.0870(9) 0.0268(7) 0.0519(7) 0.0429(8)
    O2 0.1121(13) 0.1290(15) 0.1348(15) 0.0072(10) 0.0949(12) 0.0415(11)
_geom_special_details
;
All e.s.d.'s (except the e.s.d. in the dihedral angle between two l.s. planes)
are estimated using the full covariance matrix. The cell e.s.d.'s are taken
into account individually in the estimation of e.s.d.'s in distances, angles
and torsion angles; correlations between e.s.d.'s in cell parameters are only
used when they are defined by crystal symmetry. An approximate (isotropic)
treatment of cell e.s.d.'s is used for estimating e.s.d.'s involving l.s.
planes.
;
loop_
    _geom_bond_atom_site_label_1
    _geom_bond_atom_site_label_2
    _geom_bond_site_symmetry_2
    _geom_bond_distance
    _geom_bond_publ_flag
    C1 C2 . 1.406(2) ?
    C1 C6 . 1.409(2) ?
    C1 C11 . 1.524(2) ?
    C2 C3 . 1.386(3) ?
    C2 C8 . 1.515(3) ?
    C3 C4 . 1.378(3) ?
    C3 H3 . 0.9300 ?
    C4 C5 . 1.371(3) ?
    C4 C9 . 1.509(3) ?
    C5 C6 . 1.391(3) ?
    C5 H5 . 0.9300 ?
    C6 C7 . 1.514(3) ?
    C7 H7A . 0.9600 ?
    C7 H7B . 0.9600 ?
    C7 H7C . 0.9600 ?
    C8 H8A . 0.9600 ?
    C8 H8B . 0.9600 ?
    C8 H8C . 0.9600 ?
    C9 H9A . 0.9600 ?
    C9 H9B . 0.9600 ?
    C9 H9C . 0.9600 ?
    C10 C11 . 1.533(2) ?
    C10 H10A . 0.9600 ?
    C10 H10B . 0.9600 ?
    C10 H10C . 0.9600 ?
    C11 C12 . 1.554(2) ?
    C11 C14 . 1.563(2) ?
    C12 C13 . 1.533(2) ?
    C12 H12A . 0.9700 ?
    C12 H12B . 0.9700 ?
    C13 C15 . 1.501(2) ?
    C13 C14 . 1.544(2) ?
    C13 H13 . 0.9800 ?
    C14 H14A . 0.9700 ?
    C14 H14B . 0.9700 ?
    C15 N1 . 1.271(2) ?
    C15 C16 . 1.498(3) ?
    C16 N2 . 1.457(2) ?
    C16 H16A . 0.9700 ?
    C16 H16B . 0.9700 ?
    C17 N2 . 1.453(2) ?
    C17 C18 . 1.500(3) ?
    C17 H17A . 0.9700 ?
    C17 H17B . 0.9700 ?
    C18 O2 . 1.410(3) ?
    C18 H18A . 0.9700 ?
    C18 H18B . 0.9700 ?
    C19 O2 . 1.414(3) ?
    C19 C20 . 1.493(4) ?
    C19 H19A . 0.9700 ?
    C19 H19B . 0.9700 ?
    C20 N2 . 1.456(2) ?
    C20 H20A . 0.9700 ?
    C20 H20B . 0.9700 ?
    N1 O1 . 1.404(2) ?
    O1 H1 . 0.8200 ?
loop_
    _geom_angle_atom_site_label_1
    _geom_angle_atom_site_label_2
    _geom_angle_atom_site_label_3
    _geom_angle_site_symmetry_1
    _geom_angle_site_symmetry_3
    _geom_angle
    _geom_angle_publ_flag
    C2 C1 C6 . . 117.83(14) ?
    C2 C1 C11 . . 120.93(14) ?
    C6 C1 C11 . . 121.24(14) ?
    C3 C2 C1 . . 119.55(16) ?
    C3 C2 C8 . . 117.12(16) ?
    C1 C2 C8 . . 123.24(16) ?
    C4 C3 C2 . . 122.95(17) ?
    C4 C3 H3 . . 118.5 ?
    C2 C3 H3 . . 118.5 ?
    C5 C4 C3 . . 116.83(17) ?
    C5 C4 C9 . . 122.0(2) ?
    C3 C4 C9 . . 121.2(2) ?
    C4 C5 C6 . . 122.97(18) ?
    C4 C5 H5 . . 118.5 ?
    C6 C5 H5 . . 118.5 ?
    C5 C6 C1 . . 119.40(16) ?
    C5 C6 C7 . . 117.43(17) ?
    C1 C6 C7 . . 123.12(16) ?
    C6 C7 H7A . . 109.5 ?
    C6 C7 H7B . . 109.5 ?
    H7A C7 H7B . . 109.5 ?
    C6 C7 H7C . . 109.5 ?
    H7A C7 H7C . . 109.5 ?
    H7B C7 H7C . . 109.5 ?
    C2 C8 H8A . . 109.5 ?
    C2 C8 H8B . . 109.5 ?
    H8A C8 H8B . . 109.5 ?
    C2 C8 H8C . . 109.5 ?
    H8A C8 H8C . . 109.5 ?
    H8B C8 H8C . . 109.5 ?
    C4 C9 H9A . . 109.5 ?
    C4 C9 H9B . . 109.5 ?
    H9A C9 H9B . . 109.5 ?
    C4 C9 H9C . . 109.5 ?
    H9A C9 H9C . . 109.5 ?
    H9B C9 H9C . . 109.5 ?
    C11 C10 H10A . . 109.5 ?
    C11 C10 H10B . . 109.5 ?
    H10A C10 H10B . . 109.5 ?
    C11 C10 H10C . . 109.5 ?
    H10A C10 H10C . . 109.5 ?
    H10B C10 H10C . . 109.5 ?
    C1 C11 C10 . . 111.39(13) ?
    C1 C11 C12 . . 116.03(14) ?
    C10 C11 C12 . . 111.90(15) ?
    C1 C11 C14 . . 116.62(13) ?
    C10 C11 C14 . . 111.97(15) ?
    C12 C11 C14 . . 86.87(11) ?
    C13 C12 C11 . . 91.08(12) ?
    C13 C12 H12A . . 113.5 ?
    C11 C12 H12A . . 113.5 ?
    C13 C12 H12B . . 113.5 ?
    C11 C12 H12B . . 113.5 ?
    H12A C12 H12B . . 110.8 ?
    C15 C13 C12 . . 118.29(15) ?
    C15 C13 C14 . . 117.48(14) ?
    C12 C13 C14 . . 88.30(12) ?
    C15 C13 H13 . . 110.3 ?
    C12 C13 H13 . . 110.3 ?
    C14 C13 H13 . . 110.3 ?
    C13 C14 C11 . . 90.31(12) ?
    C13 C14 H14A . . 113.6 ?
    C11 C14 H14A . . 113.6 ?
    C13 C14 H14B . . 113.6 ?
    C11 C14 H14B . . 113.6 ?
    H14A C14 H14B . . 110.9 ?
    N1 C15 C16 . . 114.07(15) ?
    N1 C15 C13 . . 124.80(17) ?
    C16 C15 C13 . . 121.10(13) ?
    N2 C16 C15 . . 110.55(14) ?
    N2 C16 H16A . . 109.5 ?
    C15 C16 H16A . . 109.5 ?
    N2 C16 H16B . . 109.5 ?
    C15 C16 H16B . . 109.5 ?
    H16A C16 H16B . . 108.1 ?
    N2 C17 C18 . . 108.85(16) ?
    N2 C17 H17A . . 109.9 ?
    C18 C17 H17A . . 109.9 ?
    N2 C17 H17B . . 109.9 ?
    C18 C17 H17B . . 109.9 ?
    H17A C17 H17B . . 108.3 ?
    O2 C18 C17 . . 111.6(2) ?
    O2 C18 H18A . . 109.3 ?
    C17 C18 H18A . . 109.3 ?
    O2 C18 H18B . . 109.3 ?
    C17 C18 H18B . . 109.3 ?
    H18A C18 H18B . . 108.0 ?
    O2 C19 C20 . . 110.93(19) ?
    O2 C19 H19A . . 109.5 ?
    C20 C19 H19A . . 109.5 ?
    O2 C19 H19B . . 109.5 ?
    C20 C19 H19B . . 109.5 ?
    H19A C19 H19B . . 108.0 ?
    N2 C20 C19 . . 109.40(19) ?
    N2 C20 H20A . . 109.8 ?
    C19 C20 H20A . . 109.8 ?
    N2 C20 H20B . . 109.8 ?
    C19 C20 H20B . . 109.8 ?
    H20A C20 H20B . . 108.2 ?
    C15 N1 O1 . . 113.21(15) ?
    C17 N2 C20 . . 109.05(15) ?
    C17 N2 C16 . . 112.40(13) ?
    C20 N2 C16 . . 113.32(16) ?
    N1 O1 H1 . . 109.5 ?
    C18 O2 C19 . . 109.51(16) ?
loop_
    _geom_torsion_atom_site_label_1
    _geom_torsion_atom_site_label_2
    _geom_torsion_atom_site_label_3
    _geom_torsion_atom_site_label_4
    _geom_torsion_site_symmetry_1
    _geom_torsion_site_symmetry_2
    _geom_torsion_site_symmetry_3
    _geom_torsion_site_symmetry_4
    _geom_torsion
    _geom_torsion_publ_flag
    C6 C1 C2 C3 . . . . -6.9(2) ?
    C11 C1 C2 C3 . . . . 173.84(15) ?
    C6 C1 C2 C8 . . . . 169.57(16) ?
    C11 C1 C2 C8 . . . . -9.6(2) ?
    C1 C2 C3 C4 . . . . 1.8(3) ?
    C8 C2 C3 C4 . . . . -174.94(18) ?
    C2 C3 C4 C5 . . . . 3.5(3) ?
    C2 C3 C4 C9 . . . . -178.3(2) ?
    C3 C4 C5 C6 . . . . -3.6(3) ?
    C9 C4 C5 C6 . . . . 178.3(2) ?
    C4 C5 C6 C1 . . . . -1.6(3) ?
    C4 C5 C6 C7 . . . . 175.97(19) ?
    C2 C1 C6 C5 . . . . 6.9(2) ?
    C11 C1 C6 C5 . . . . -173.91(15) ?
    C2 C1 C6 C7 . . . . -170.59(17) ?
    C11 C1 C6 C7 . . . . 8.6(3) ?
    C2 C1 C11 C10 . . . . 91.37(19) ?
    C6 C1 C11 C10 . . . . -87.81(19) ?
    C2 C1 C11 C12 . . . . -38.2(2) ?
    C6 C1 C11 C12 . . . . 142.60(15) ?
    C2 C1 C11 C14 . . . . -138.40(15) ?
    C6 C1 C11 C14 . . . . 42.4(2) ?
    C1 C11 C12 C13 . . . . -132.15(13) ?
    C10 C11 C12 C13 . . . . 98.51(15) ?
    C14 C11 C12 C13 . . . . -13.94(13) ?
    C11 C12 C13 C15 . . . . 134.65(15) ?
    C11 C12 C13 C14 . . . . 14.10(13) ?
    C15 C13 C14 C11 . . . . -135.28(15) ?
    C12 C13 C14 C11 . . . . -14.01(13) ?
    C1 C11 C14 C13 . . . . 131.49(14) ?
    C10 C11 C14 C13 . . . . -98.55(16) ?
    C12 C11 C14 C13 . . . . 13.83(13) ?
    C12 C13 C15 N1 . . . . 159.02(16) ?
    C14 C13 C15 N1 . . . . -97.0(2) ?
    C12 C13 C15 C16 . . . . -22.9(2) ?
    C14 C13 C15 C16 . . . . 81.1(2) ?
    N1 C15 C16 N2 . . . . 118.59(16) ?
    C13 C15 C16 N2 . . . . -59.7(2) ?
    N2 C17 C18 O2 . . . . 59.1(2) ?
    O2 C19 C20 N2 . . . . -59.6(3) ?
    C16 C15 N1 O1 . . . . -179.84(14) ?
    C13 C15 N1 O1 . . . . -1.6(2) ?
    C18 C17 N2 C20 . . . . -58.0(2) ?
    C18 C17 N2 C16 . . . . 175.45(18) ?
    C19 C20 N2 C17 . . . . 58.7(2) ?
    C19 C20 N2 C16 . . . . -175.29(17) ?
    C15 C16 N2 C17 . . . . -74.95(18) ?
    C15 C16 N2 C20 . . . . 160.85(15) ?
    C17 C18 O2 C19 . . . . -59.2(3) ?
    C20 C19 O2 C18 . . . . 59.2(3) ?
loop_
    _geom_hbond_atom_site_label_D
    _geom_hbond_atom_site_label_H
    _geom_hbond_atom_site_label_A
    _geom_hbond_site_symmetry_A
    _geom_hbond_distance_DH
    _geom_hbond_distance_HA
    _geom_hbond_distance_DA
    _geom_hbond_angle_DHA
    O1 H1 N1 3_566 0.82 2.11 2.7944(19) 141
    C16 H16B O2 2_556 0.97 2.55 3.494(2) 165
    C19 H19B O1 4_566 0.97 2.56 3.305(3) 134
    C12 H12B Cg1 2_645 0.97 2.84 3.777(3) 161
