# Supplementary material for: (Z)-1-(3-Mesityl-3-methyl­cyclo­but­yl)-2-(morpholin-4-yl)ethanone oxime
Source: Acta Crystallogr Sect E Struct Rep Online. 2011 Mar 23;67(Pt 4):o958–9. doi: 10.1107/S1600536811009408 (PMC3099942; doi:10.1107/S1600536811009408)
Supplement: Supplementary file 2 [file e-67-0o958-Isup2.hkl]

#
# h,k,l, Fc-squared, Fo-squared, sigma(Fo-squared) and status flag
#
data_I
_shelx_title ' muh111 in P 21/c'
_shelx_refln_list_code          4
_shelx_F_calc_maximum      155.65
_exptl_crystal_F_000       720.00
_reflns_d_resolution_high  0.7966
 
loop_
 _symmetry_equiv_pos_as_xyz
 'x, y, z'
 '-x, y+1/2, -z+1/2'
 '-x, -y, -z'
 'x, -y-1/2, z-1/2'
 
_cell_length_a    13.0273
_cell_length_b    10.2337
_cell_length_c    18.1262
_cell_angle_alpha  90.000
_cell_angle_beta  126.574
_cell_angle_gamma  90.000
 
_shelx_F_squared_multiplier     1.000
 
loop_
 _refln_index_h
 _refln_index_k
 _refln_index_l
 _refln_F_squared_calc
 _refln_F_squared_meas
 _refln_F_squared_sigma
 _refln_observed_status
   1   0   0      182.01      243.71      3.81 o
   2   0   0      108.92      114.37      2.15 o
   3   0   0      539.66      466.93      3.46 o
   4   0   0      563.34      598.25      5.19 o
   5   0   0     3072.24     3197.84     33.02 o
   6   0   0      167.53      254.06      2.75 o
   7   0   0       34.91       26.68      1.26 o
   8   0   0        9.85       10.58      1.37 o
   9   0   0       28.78       31.02      1.28 o
  10   0   0        7.02        8.05      1.21 o
  11   0   0      337.91      340.01      8.12 o
  12   0   0        3.60        4.90      1.15 o
  13   0   0        1.70        2.75      1.42 o
   1   1   0     3265.19     3272.21     67.81 o
   2   1   0    14999.88    14364.48    242.77 o
   3   1   0       16.18       17.81      0.82 o
   4   1   0      466.98      512.39      5.53 o
   5   1   0      204.63      234.48      2.23 o
   6   1   0      320.56      315.95      3.35 o
   7   1   0        6.93        4.87      0.86 o
   8   1   0        1.66        2.41      0.85 o
   9   1   0       19.12       22.37      0.77 o
  10   1   0        3.07        5.21      0.91 o
  11   1   0        0.08       -0.42      0.86 o
  12   1   0        1.05        1.75      1.00 o
  13   1   0       15.53       13.38      1.11 o
   0   2   0      378.53      381.33     15.86 o
   1   2   0       67.46       85.83      2.94 o
   2   2   0    12072.67    11529.58    281.36 o
   3   2   0      213.55      268.63      4.92 o
   4   2   0      228.69      262.47      4.69 o
   5   2   0       27.37       25.50      0.86 o
   6   2   0       87.27       92.20      1.00 o
   7   2   0       79.60       79.24      1.82 o
   8   2   0       16.22       13.13      0.76 o
   9   2   0      398.30      373.46      2.77 o
  10   2   0        6.67        7.99      0.85 o
  11   2   0        7.75        8.68      0.82 o
  12   2   0        0.50        0.18      0.83 o
   1   3   0     1305.80     1084.64     33.30 o
   2   3   0     3380.16     3251.59     79.08 o
   3   3   0       45.69       51.48      1.41 o
   4   3   0      907.42      908.18     16.88 o
   5   3   0       89.90      122.75      1.78 o
   6   3   0       88.37      103.42      1.76 o
   7   3   0       61.10       66.45      0.98 o
   8   3   0      113.92       90.68      1.01 o
   9   3   0      134.60      132.14      2.64 o
  10   3   0        0.90        0.62      0.85 o
  11   3   0        8.73        9.11      0.97 o
  12   3   0        5.18        7.33      0.99 o
   0   4   0      611.09      563.71     23.88 o
   1   4   0      482.53      517.30     15.85 o
   2   4   0        0.11        0.54      0.83 o
   3   4   0     1032.51     1183.44     30.47 o
   4   4   0       11.76        4.59      0.78 o
   5   4   0      124.01      133.54      3.61 o
   6   4   0        6.54        8.38      0.72 o
   7   4   0      234.87      219.40      3.44 o
   8   4   0       43.27       47.52      0.93 o
   9   4   0       24.88       28.82      0.88 o
  10   4   0       38.82       42.17      1.93 o
  11   4   0        5.35        5.98      0.96 o
  12   4   0        0.49        0.95      0.84 o
   1   5   0       62.16       59.44      2.32 o
   2   5   0      418.56      460.22     12.67 o
   3   5   0       45.33       55.91      1.52 o
   4   5   0      196.83      174.96      3.47 o
   5   5   0        4.16        8.51      0.70 o
   6   5   0      136.47      151.66      2.92 o
   7   5   0       13.66       11.30      0.86 o
   8   5   0        1.03        2.31      0.83 o
   9   5   0       30.62       33.27      0.99 o
  10   5   0        5.87        5.22      0.87 o
  11   5   0        9.17       10.44      0.93 o
  12   5   0        0.19        1.20      0.97 o
   0   6   0      170.61      115.25      5.44 o
   1   6   0      202.08      169.34      5.20 o
   2   6   0        6.50        6.54      0.88 o
   3   6   0       37.36       49.33      1.50 o
   4   6   0       37.04       35.77      0.85 o
   5   6   0      366.67      372.48     10.41 o
   6   6   0       82.15       77.30      2.27 o
   7   6   0       24.86       20.54      1.10 o
   8   6   0       68.55       61.30      1.18 o
   9   6   0       34.33       31.96      0.97 o
  10   6   0        1.79        2.64      0.94 o
  11   6   0        0.29        1.97      0.95 o
   1   7   0       21.36       20.63      0.82 o
   2   7   0       52.73       49.78      1.31 o
   3   7   0        0.00        1.09      0.80 o
   4   7   0        5.51        8.17      0.79 o
   5   7   0      163.55      156.77      3.99 o
   6   7   0      105.94       97.44      3.01 o
   7   7   0       53.36       60.84      1.72 o
   8   7   0       24.41       26.68      0.88 o
   9   7   0        5.58        9.62      0.95 o
  10   7   0        0.16        1.18      1.00 o
  11   7   0        2.03        1.87      0.98 o
   0   8   0      411.11      396.31     18.92 o
   1   8   0       21.64       25.37      0.97 o
   2   8   0       37.76       28.55      1.09 o
   3   8   0        0.56        0.23      0.80 o
   4   8   0      123.80      132.29      3.98 o
   5   8   0      159.83      171.05      4.49 o
   6   8   0      109.54      105.06      3.60 o
   7   8   0        3.42        2.53      0.75 o
   8   8   0        4.01        5.01      0.96 o
   9   8   0        0.49        1.20      0.96 o
  10   8   0        0.06       -0.01      0.93 o
   1   9   0       57.53       60.04      2.75 o
   2   9   0        0.74        1.43      0.87 o
   3   9   0       72.99       78.75      2.56 o
   4   9   0        0.07        1.09      0.86 o
   5   9   0        0.36        1.01      0.89 o
   6   9   0        5.31        5.30      0.96 o
   7   9   0       16.82       20.78      1.08 o
   8   9   0        0.33        1.54      1.14 o
   9   9   0        0.00        1.74      0.97 o
   0  10   0      107.34      106.01      5.27 o
   1  10   0      100.57      103.38      4.07 o
   2  10   0        9.49       10.86      0.85 o
   3  10   0       31.26       31.08      1.04 o
   4  10   0       14.49       15.33      0.95 o
   5  10   0        5.29        4.73      0.98 o
   6  10   0       11.87       12.75      0.94 o
   7  10   0        1.66        2.03      0.99 o
   8  10   0        0.20        1.52      0.97 o
   1  11   0       11.10       10.86      0.96 o
   2  11   0       59.40       59.22      2.21 o
   3  11   0        6.60       10.16      0.96 o
   4  11   0       20.33       19.88      1.09 o
   5  11   0        4.86        5.02      0.90 o
   6  11   0        1.89        1.17      1.00 o
   0  12   0       18.19       16.84      1.70 o
   1  12   0        7.29        7.56      1.01 o
   2  12   0       39.26       40.55      1.50 o
   3  12   0        0.67        1.44      0.97 o
   4  12   0        1.45        2.92      1.10 o
 -13   1   1        7.85        6.73      0.98 o
 -12   1   1        1.07        1.73      0.94 o
 -11   1   1        6.20        5.02      0.86 o
 -10   1   1       62.38       61.00      0.98 o
  -9   1   1      151.35      153.44      1.17 o
  -8   1   1       21.81       23.41      0.84 o
  -7   1   1      148.44      133.20      2.20 o
  -6   1   1      822.02      805.95      5.82 o
  -5   1   1     1219.30     1128.27     10.80 o
  -4   1   1      109.06      121.17      1.29 o
  -3   1   1     4540.76     4538.68     40.79 o
  -2   1   1     4772.09     5438.55     85.44 o
  -1   1   1     2136.32     2151.94     68.69 o
   0   1   1     1238.31     1226.55     39.34 o
   1   1   1     8190.75     8001.63    153.63 o
   2   1   1       13.40       14.73      0.86 o
   3   1   1      254.68      251.10      3.49 o
   4   1   1      142.79      151.71      1.95 o
   5   1   1      577.98      540.67      4.58 o
   6   1   1        0.03        1.79      0.76 o
   7   1   1       90.55       89.87      1.54 o
   8   1   1       64.02       66.32      0.95 o
   9   1   1      214.23      217.71      2.47 o
  10   1   1        8.50        9.47      0.85 o
  11   1   1       17.64       17.65      1.05 o
  12   1   1        0.67        2.48      1.03 o
 -13   2   1       24.23       21.05      1.47 o
 -12   2   1       32.94       30.11      0.94 o
 -11   2   1       52.79       52.00      1.63 o
 -10   2   1       30.16       28.72      0.88 o
  -9   2   1       28.20       32.15      0.84 o
  -8   2   1       60.94       67.38      2.07 o
  -7   2   1       32.26       28.77      0.83 o
  -6   2   1       26.66       39.31      0.94 o
  -5   2   1      197.50      214.53      3.90 o
  -4   2   1      515.74      525.13      8.81 o
  -3   2   1     3919.37     4013.08     76.99 o
  -2   2   1     9345.83     8950.66    210.99 o
  -1   2   1     6318.81     5751.77    195.37 o
   0   2   1      606.82      525.75     15.02 o
   1   2   1      253.61      254.24      5.50 o
   2   2   1      888.24      973.44     18.50 o
   3   2   1      190.76      191.50      3.32 o
   4   2   1      523.49      614.75     10.55 o
   5   2   1     1662.51     1786.39     29.85 o
   6   2   1        2.77        3.51      0.71 o
   7   2   1       69.61       65.35      1.64 o
   8   2   1       37.56       46.78      1.06 o
   9   2   1      123.68      119.28      2.65 o
  10   2   1       23.15       24.32      0.81 o
  11   2   1       35.52       35.39      1.13 o
  12   2   1        2.53        3.43      0.95 o
 -13   3   1        0.01        0.12      0.90 o
 -12   3   1        8.17       10.29      0.87 o
 -11   3   1        0.13        0.92      0.85 o
 -10   3   1        0.08        0.45      0.83 o
  -9   3   1        1.60        1.85      0.79 o
  -8   3   1      240.84      232.11      3.65 o
  -7   3   1       30.46       41.46      0.86 o
  -6   3   1      147.62      151.76      1.71 o
  -5   3   1      203.07      244.54      3.84 o
  -4   3   1        1.43        3.10      0.79 o
  -3   3   1       70.93      111.46      3.13 o
  -2   3   1      128.96       92.66      3.05 o
  -1   3   1       47.84       52.55      2.24 o
   0   3   1       83.63       82.40      2.19 o
   1   3   1        3.40        7.18      0.97 o
   2   3   1       30.86       37.26      1.40 o
   3   3   1      380.50      401.34      7.49 o
   4   3   1        1.82        1.51      0.66 o
   5   3   1        0.51        1.10      0.74 o
   6   3   1       69.02       85.62      4.82 o
   7   3   1      176.27      167.83      2.35 o
   8   3   1       10.19        7.54      0.77 o
   9   3   1        5.05        5.67      0.77 o
  10   3   1        1.56        1.92      0.79 o
  11   3   1       15.91       15.98      0.86 o
  12   3   1        1.75        1.91      0.92 o
 -12   4   1        9.62       11.39      0.95 o
 -11   4   1       12.76       12.84      0.98 o
 -10   4   1       11.99       13.93      0.98 o
  -9   4   1        7.13        6.93      0.74 o
  -8   4   1      255.67      244.51      4.17 o
  -7   4   1       52.93       36.81      0.85 o
  -6   4   1        9.29       14.11      0.84 o
  -5   4   1      117.51      124.69      3.17 o
  -4   4   1     2900.02     2769.53     63.47 o
  -3   4   1      248.66      230.04      6.05 o
  -2   4   1      175.34      124.45      3.78 o
  -1   4   1       20.49       20.97      2.22 o
   0   4   1      271.93      266.02      7.45 o
   1   4   1     1756.63     1779.16     49.24 o
   2   4   1     1257.49     1229.40     31.26 o
   3   4   1      559.52      434.23     11.75 o
   4   4   1      110.70       99.26      2.44 o
   5   4   1       20.76       10.57      0.78 o
   6   4   1      112.38      101.01      1.77 o
   7   4   1      271.43      253.20      5.05 o
   8   4   1      110.59      110.45      2.74 o
   9   4   1       14.84       17.63      0.95 o
  10   4   1        0.33        1.45      0.79 o
  11   4   1        1.83        2.06      0.90 o
  12   4   1        9.94        6.93      1.04 o
 -12   5   1        5.09        5.47      0.92 o
 -11   5   1       29.65       32.26      1.08 o
 -10   5   1        1.87        4.60      0.80 o
  -9   5   1       17.68       20.39      0.96 o
  -8   5   1      149.55      152.23      2.92 o
  -7   5   1        2.63        3.85      0.70 o
  -6   5   1       38.41       39.60      0.95 o
  -5   5   1      174.53      196.96      5.44 o
  -4   5   1      164.19      128.54      4.30 o
  -3   5   1      212.49      220.69      6.70 o
  -2   5   1      439.87      438.92     12.92 o
  -1   5   1     1201.65     1162.75     37.65 o
   0   5   1      970.53      769.55     23.71 o
   1   5   1      101.86       89.84      2.78 o
   2   5   1      296.62      295.57      6.99 o
   3   5   1      174.42      162.18      4.01 o
   4   5   1      100.53      127.26      2.92 o
   5   5   1      113.64      120.82      2.21 o
   6   5   1       61.13       67.47      1.69 o
   7   5   1       15.80       16.59      0.84 o
   8   5   1       28.44       28.68      0.85 o
   9   5   1        3.22        2.70      0.86 o
  10   5   1        4.37        3.42      0.97 o
  11   5   1        1.40        3.07      0.97 o
 -12   6   1        1.49        1.37      1.03 o
 -11   6   1        2.03        2.86      0.87 o
 -10   6   1        0.11        0.16      0.85 o
  -9   6   1        0.01        0.64      0.80 o
  -8   6   1        1.85        2.62      0.83 o
  -7   6   1      148.17      155.11      3.43 o
  -6   6   1       72.38       69.76      2.04 o
  -5   6   1       68.87       74.00      2.51 o
  -4   6   1       13.67       14.19      0.77 o
  -3   6   1       74.39       65.43      1.93 o
  -2   6   1      266.43      241.92      6.96 o
  -1   6   1      206.13      142.39      4.49 o
   0   6   1     1470.56     1430.17     49.84 o
   1   6   1      235.94      276.03      7.75 o
   2   6   1        5.03        5.74      0.84 o
   3   6   1      265.89      261.13      5.77 o
   4   6   1       35.55       27.19      0.92 o
   5   6   1      150.58      148.92      3.55 o
   6   6   1        8.85        8.30      0.79 o
   7   6   1        9.52        7.95      0.83 o
   8   6   1        0.00        0.91      0.79 o
   9   6   1        0.12        1.31      0.82 o
  10   6   1        0.08        1.72      1.03 o
  11   6   1        5.19        7.37      1.03 o
 -11   7   1        0.18        0.45      1.06 o
 -10   7   1       34.51       30.51      1.01 o
  -9   7   1        3.22        2.89      0.86 o
  -8   7   1        4.08        3.08      0.82 o
  -7   7   1       10.72       11.33      0.85 o
  -6   7   1      390.08      367.64      7.50 o
  -5   7   1       48.47       46.52      1.24 o
  -4   7   1        8.64       10.37      0.78 o
  -3   7   1        1.54        1.09      0.83 o
  -2   7   1        0.03        0.81      0.79 o
  -1   7   1      448.13      391.62      9.94 o
   0   7   1        6.19        5.93      0.80 o
   1   7   1      505.74      507.72     13.53 o
   2   7   1       49.64       35.60      1.20 o
   3   7   1        4.40        5.58      0.81 o
   4   7   1      360.98      349.73      9.32 o
   5   7   1      313.68      290.83     10.56 o
   6   7   1       25.73       22.26      0.96 o
   7   7   1       49.54       53.89      1.11 o
   8   7   1        0.60        1.23      0.77 o
   9   7   1       15.98       14.88      0.99 o
  10   7   1        4.13        4.50      0.86 o
 -10   8   1        1.42        1.33      0.89 o
  -9   8   1       33.14       36.92      1.09 o
  -8   8   1       48.81       46.04      1.48 o
  -7   8   1        0.03        0.97      0.83 o
  -6   8   1        8.45        8.62      0.86 o
  -5   8   1       33.86       33.51      0.98 o
  -4   8   1       98.29       96.83      3.33 o
  -3   8   1        5.86        6.38      0.92 o
  -2   8   1      141.79      161.37      4.61 o
  -1   8   1        0.00        1.71      0.93 o
   0   8   1      162.61      162.78      5.16 o
   1   8   1       21.15       23.02      0.87 o
   2   8   1      199.25      184.16      5.45 o
   3   8   1      638.45      665.80     17.93 o
   4   8   1        5.29        4.71      0.82 o
   5   8   1        0.03        1.10      0.83 o
   6   8   1      107.15      104.18      3.63 o
   7   8   1        4.72        5.01      0.81 o
   8   8   1        4.86        5.14      0.95 o
   9   8   1        6.81        4.35      0.95 o
  -9   9   1       13.28       14.36      1.14 o
  -8   9   1        0.61        1.62      0.95 o
  -7   9   1       13.48       17.00      1.01 o
  -6   9   1        4.68        6.78      0.81 o
  -5   9   1        9.99       10.66      0.86 o
  -4   9   1       33.88       32.29      1.36 o
  -3   9   1      129.13      111.07      3.87 o
  -2   9   1      101.12       92.06      1.82 o
  -1   9   1        0.03        0.68      0.83 o
   0   9   1        2.96        2.07      0.86 o
   1   9   1       13.51       13.61      0.99 o
   2   9   1      159.51      150.49      5.57 o
   3   9   1       22.38       22.66      0.91 o
   4   9   1      177.27      171.15      4.06 o
   5   9   1       12.79       12.99      0.97 o
   6   9   1        3.57        4.10      0.91 o
   7   9   1        1.79        2.86      0.93 o
   8   9   1       29.56       26.27      1.31 o
  -8  10   1        8.18        7.08      0.98 o
  -7  10   1        9.42       12.03      0.95 o
  -6  10   1        6.55        8.11      0.84 o
  -5  10   1        0.28       -0.14      0.87 o
  -4  10   1        3.05        3.58      0.91 o
  -3  10   1       38.52       40.10      1.38 o
  -2  10   1       41.13       32.07      1.39 o
  -1  10   1       19.12       19.16      0.88 o
   0  10   1       59.41       71.38      2.68 o
   1  10   1       66.85       71.66      1.95 o
   2  10   1       11.35       11.64      0.93 o
   3  10   1        5.72        4.60      0.80 o
   4  10   1        5.81        5.88      0.83 o
   5  10   1        5.07        6.76      0.95 o
   6  10   1        0.03        0.78      1.04 o
   7  10   1        2.33        3.11      0.99 o
  -7  11   1        0.25       -0.01      1.03 o
  -6  11   1        3.56        3.77      0.97 o
  -5  11   1       32.02       36.69      1.69 o
  -4  11   1        0.35        0.15      0.92 o
  -3  11   1       10.59       13.12      0.98 o
  -2  11   1        3.95        4.04      0.94 o
  -1  11   1       46.34       46.83      2.86 o
   0  11   1        5.92        5.84      0.93 o
   1  11   1        7.09        9.26      1.00 o
   2  11   1        2.03        1.98      0.85 o
   3  11   1        0.07        0.61      0.91 o
   4  11   1        8.66       11.06      0.97 o
   5  11   1        3.10        4.73      1.18 o
   6  11   1        0.57        1.00      0.95 o
  -5  12   1        7.60        8.86      1.08 o
  -4  12   1        0.87        1.22      0.99 o
  -3  12   1        7.29        7.21      1.01 o
  -2  12   1        1.19        1.98      0.96 o
  -1  12   1        9.89        9.67      1.03 o
   0  12   1       29.25       28.36      1.64 o
   1  12   1       25.93       27.17      1.47 o
   2  12   1        0.61        1.03      0.96 o
   3  12   1        0.13        0.13      1.15 o
   4  12   1        0.48        1.86      1.04 o
 -13   0   2        3.40        2.97      1.10 o
 -12   0   2      173.23      167.48      3.66 o
 -11   0   2      155.89      151.02      2.51 o
 -10   0   2      177.35      156.60      4.22 o
  -9   0   2       20.65       23.52      1.19 o
  -8   0   2        1.67        2.89      1.06 o
  -7   0   2     1378.75     1473.41      9.93 o
  -6   0   2     2138.93     1845.07     15.91 o
  -5   0   2     3024.07     2987.01     16.88 o
  -4   0   2     3295.27     3430.37     15.83 o
  -3   0   2     3873.18     4192.17     14.98 o
  -2   0   2     1863.56     2166.48     23.62 o
  -1   0   2     5656.22     6002.54     29.98 o
   0   0   2    24226.80    21285.62    489.03 o
   1   0   2     5461.45     5620.47    129.62 o
   2   0   2       44.29       38.98      1.44 o
   3   0   2      640.29      698.23     14.95 o
   4   0   2       18.28        7.29      0.99 o
   5   0   2      967.74      952.63      6.59 o
   6   0   2     1054.52     1086.03     21.68 o
   7   0   2        1.66        1.36      1.06 o
   8   0   2      157.44      163.11      2.30 o
   9   0   2      320.17      350.75     10.67 o
  10   0   2        0.84        2.51      1.10 o
  11   0   2        0.87        0.93      1.25 o
  12   0   2        6.96        5.69      1.23 o
 -13   1   2       14.55       14.19      0.98 o
 -12   1   2       23.34       21.44      1.01 o
 -11   1   2       34.88       38.96      1.04 o
 -10   1   2        0.13        2.40      0.77 o
  -9   1   2       40.85       43.14      1.44 o
  -8   1   2      692.53      691.23      4.78 o
  -7   1   2      209.23      256.36      2.16 o
  -6   1   2      811.67      857.80      5.78 o
  -5   1   2      672.36      784.33      8.00 o
  -4   1   2     3057.76     3065.96     29.59 o
  -3   1   2     4612.08     4790.68     45.13 o
  -2   1   2     1468.71     1385.69     23.01 o
  -1   1   2       43.55       75.74      2.22 o
   0   1   2     9526.12     8921.03    258.85 o
   1   1   2     2245.30     2216.27     40.09 o
   2   1   2      108.79      114.65      1.78 o
   3   1   2       47.66       51.29      0.92 o
   4   1   2     1928.45     1942.11     29.29 o
   5   1   2      703.15      803.08      9.27 o
   6   1   2      261.81      255.09      2.05 o
   7   1   2      157.91      170.71      2.42 o
   8   1   2        8.15       11.42      0.76 o
   9   1   2        4.36        3.23      0.84 o
  10   1   2        1.84        2.40      0.86 o
  11   1   2       15.45       12.38      1.04 o
  12   1   2        0.76        2.23      1.03 o
 -13   2   2       12.48       13.02      0.97 o
 -12   2   2        0.60        2.13      0.81 o
 -11   2   2        2.10        3.07      0.79 o
 -10   2   2      211.17      203.27      3.09 o
  -9   2   2      284.61      264.35      4.02 o
  -8   2   2      148.27      140.55      2.12 o
  -7   2   2        4.44        5.87      0.67 o
  -6   2   2        4.58        0.94      0.69 o
  -5   2   2      666.64      779.02      9.28 o
  -4   2   2      282.64      210.16      3.91 o
  -3   2   2      201.44      245.98      5.36 o
  -2   2   2    17050.07    15227.81    467.39 o
  -1   2   2      567.94      596.42     20.59 o
   0   2   2      802.39      766.84     17.67 o
   1   2   2       93.06       83.63      1.82 o
   2   2   2      241.62      272.75      4.70 o
   3   2   2     3539.21     3711.48     72.05 o
   4   2   2       18.33       19.84      0.80 o
   5   2   2        0.28        1.93      0.68 o
   6   2   2      112.27      116.54      2.54 o
   7   2   2      319.19      346.52      4.74 o
   8   2   2       36.18       33.43      0.88 o
   9   2   2        0.29        2.24      0.82 o
  10   2   2        0.83        1.07      0.91 o
  11   2   2        0.88        1.48      0.85 o
  12   2   2        0.19        1.42      0.94 o
 -13   3   2        0.31        0.39      0.98 o
 -12   3   2       12.45       15.03      1.01 o
 -11   3   2        0.02        0.33      0.79 o
 -10   3   2       34.48       32.50      0.87 o
  -9   3   2      186.51      187.77      3.61 o
  -8   3   2       27.69       21.17      1.09 o
  -7   3   2       34.87       29.86      0.83 o
  -6   3   2       97.22      106.98      2.17 o
  -5   3   2       23.97       26.35      0.87 o
  -4   3   2      212.35      217.66      4.41 o
  -3   3   2     6559.83     6778.26    150.29 o
  -2   3   2      775.91      663.78     21.70 o
  -1   3   2      377.93      379.66     13.87 o
   0   3   2       42.44       47.95      1.39 o
   1   3   2     1087.77     1105.68     25.01 o
   2   3   2      882.84      842.37     19.32 o
   3   3   2       11.06       11.53      0.72 o
   4   3   2       34.85       31.04      0.97 o
   5   3   2      149.23      168.58      2.85 o
   6   3   2       47.89       52.17      0.91 o
   7   3   2      269.77      241.79      3.36 o
   8   3   2       94.72       98.36      1.06 o
   9   3   2       93.59       86.24      1.09 o
  10   3   2        1.22        2.57      0.84 o
  11   3   2        6.09        5.64      0.93 o
 -13   4   2        1.17       -0.19      0.86 o
 -12   4   2        0.00        1.17      0.95 o
 -11   4   2       48.96       51.33      1.03 o
 -10   4   2        6.74        5.91      0.83 o
  -9   4   2        8.08        9.84      0.80 o
  -8   4   2        0.96        2.97      0.77 o
  -7   4   2        0.76        0.75      0.72 o
  -6   4   2      121.42      123.40      2.90 o
  -5   4   2      543.87      545.80     11.66 o
  -4   4   2       49.42       50.89      1.93 o
  -3   4   2       63.94       86.07      2.40 o
  -2   4   2     2214.47     2215.79     64.29 o
  -1   4   2      506.63      443.02     16.06 o
   0   4   2     2981.46     2914.58     89.38 o
   1   4   2       14.07        6.34      0.86 o
   2   4   2       71.36       72.12      2.01 o
   3   4   2      114.17       81.69      2.06 o
   4   4   2       81.71       67.79      1.34 o
   5   4   2        4.86        2.69      0.77 o
   6   4   2      119.08      122.67      2.92 o
   7   4   2        1.17        2.52      0.74 o
   8   4   2       21.60       20.56      0.85 o
   9   4   2        8.76       10.66      0.81 o
  10   4   2        1.29        0.56      0.99 o
  11   4   2        6.91        5.21      0.91 o
 -12   5   2       13.00        9.88      0.89 o
 -11   5   2        3.78        4.66      0.84 o
 -10   5   2        0.74        1.23      0.83 o
  -9   5   2        3.97        4.70      0.78 o
  -8   5   2      280.64      265.32      4.52 o
  -7   5   2        4.29        6.40      0.97 o
  -6   5   2       61.57       75.82      2.19 o
  -5   5   2      151.65      168.32      3.78 o
  -4   5   2      143.02      162.33      4.80 o
  -3   5   2      292.73      245.32      6.52 o
  -2   5   2        0.87        0.81      0.72 o
  -1   5   2      365.61      368.36     11.08 o
   0   5   2       44.73      102.29      2.68 o
   1   5   2      112.49      123.35      2.95 o
   2   5   2      310.22      349.72      8.97 o
   3   5   2      374.85      395.54      9.36 o
   4   5   2        4.83        5.24      0.76 o
   5   5   2      266.51      262.53      5.07 o
   6   5   2        0.21        0.45      0.92 o
   7   5   2        1.88        2.90      0.77 o
   8   5   2       16.27       17.61      0.90 o
   9   5   2        0.12        0.78      0.93 o
  10   5   2       20.75       20.51      0.93 o
  11   5   2       33.28       31.78      1.59 o
 -12   6   2        0.43        1.43      0.97 o
 -11   6   2        1.50        2.19      0.99 o
 -10   6   2      102.47       99.54      2.96 o
  -9   6   2       12.99       14.34      0.85 o
  -8   6   2      129.25      117.96      1.83 o
  -7   6   2      192.94      201.15      4.50 o
  -6   6   2      217.45      216.87      4.87 o
  -5   6   2       31.72       31.58      1.54 o
  -4   6   2       54.16       65.03      1.65 o
  -3   6   2      221.23      230.13      6.54 o
  -2   6   2        0.31        0.92      0.80 o
  -1   6   2       76.44       55.43      1.71 o
   0   6   2      122.72      104.94      3.29 o
   1   6   2      405.27      436.06     11.67 o
   2   6   2       15.42       16.07      0.80 o
   3   6   2       25.59       19.18      0.97 o
   4   6   2       92.99       86.93      2.25 o
   5   6   2       47.42       42.69      1.49 o
   6   6   2        4.36        5.29      0.78 o
   7   6   2       33.04       34.40      1.14 o
   8   6   2       36.80       36.19      1.02 o
   9   6   2        0.38        0.76      0.95 o
  10   6   2        4.44        5.56      0.93 o
 -11   7   2       10.20       10.56      0.91 o
 -10   7   2        3.04        3.18      0.95 o
  -9   7   2        1.50        1.36      0.97 o
  -8   7   2        0.25        0.99      0.78 o
  -7   7   2        3.84        5.48      0.87 o
  -6   7   2      322.86      322.00     10.22 o
  -5   7   2        5.11        5.79      0.76 o
  -4   7   2        0.08        1.30      0.82 o
  -3   7   2      151.39      138.90      4.78 o
  -2   7   2      322.32      320.03      8.89 o
  -1   7   2      195.16      183.34      5.39 o
   0   7   2       43.19       58.49      1.82 o
   1   7   2      272.70      269.05      7.72 o
   2   7   2       62.34       60.21      1.43 o
   3   7   2       39.08       39.20      0.98 o
   4   7   2       41.70       45.75      0.96 o
   5   7   2       10.75       10.51      0.84 o
   6   7   2       12.88       12.94      0.85 o
   7   7   2        0.04        1.12      0.86 o
   8   7   2        0.12        1.77      0.95 o
   9   7   2       12.99       14.71      1.00 o
  10   7   2        0.23        1.09      0.93 o
 -11   8   2        1.60        0.49      0.97 o
 -10   8   2        0.02        0.13      1.12 o
  -9   8   2        0.65        1.52      0.88 o
  -8   8   2       18.14       16.11      0.87 o
  -7   8   2       37.55       35.25      0.94 o
  -6   8   2        0.13        1.48      0.86 o
  -5   8   2      315.82      313.76     10.70 o
  -4   8   2       30.14       28.56      1.29 o
  -3   8   2        3.46        3.97      0.87 o
  -2   8   2       59.92       50.20      1.63 o
  -1   8   2       58.27       58.08      2.15 o
   0   8   2      145.21      153.67      4.85 o
   1   8   2        8.73       10.11      0.88 o
   2   8   2       41.56       45.45      1.50 o
   3   8   2       93.37       79.00      2.41 o
   4   8   2        7.86        9.86      0.87 o
   5   8   2        6.90        5.61      0.86 o
   6   8   2       43.45       39.55      1.57 o
   7   8   2        9.90       10.27      0.84 o
   8   8   2        9.12        9.28      0.96 o
   9   8   2        0.05        1.56      1.00 o
 -10   9   2        0.16        1.72      0.96 o
  -9   9   2       10.87       12.52      1.07 o
  -8   9   2       48.95       46.99      1.77 o
  -7   9   2        0.05       -0.16      0.94 o
  -6   9   2       14.39       11.45      0.84 o
  -5   9   2        0.33        1.06      0.77 o
  -4   9   2        8.86       10.88      0.91 o
  -3   9   2        0.19        1.28      0.95 o
  -2   9   2        1.70        3.77      0.90 o
  -1   9   2       66.00       67.32      2.15 o
   0   9   2       22.30       18.54      0.91 o
   1   9   2       18.13       21.88      0.97 o
   2   9   2      122.01      130.39      4.85 o
   3   9   2       15.89       17.88      1.06 o
   4   9   2        5.12        6.68      0.83 o
   5   9   2        1.18        2.74      0.88 o
   6   9   2       15.77       17.86      0.91 o
   7   9   2        4.47        5.96      0.90 o
   8   9   2       13.40       13.01      1.20 o
  -9  10   2        1.55        1.54      1.08 o
  -8  10   2        7.85        8.78      0.97 o
  -7  10   2        0.73        1.12      0.91 o
  -6  10   2        0.02        0.75      0.90 o
  -5  10   2        0.12        0.97      0.99 o
  -4  10   2        3.14        3.49      0.79 o
  -3  10   2       72.16       74.79      2.26 o
  -2  10   2       18.18       15.53      0.92 o
  -1  10   2        1.80        2.59      0.96 o
   0  10   2      134.68      138.64      4.37 o
   1  10   2        0.03        0.76      0.90 o
   2  10   2       17.60       18.29      0.85 o
   3  10   2        6.95        8.95      0.94 o
   4  10   2       10.54       11.52      1.00 o
   5  10   2       19.56       20.35      1.07 o
   6  10   2        0.02        1.08      0.99 o
   7  10   2       10.17       13.08      1.03 o
  -7  11   2        0.90        1.86      1.13 o
  -6  11   2       12.61       11.26      1.12 o
  -5  11   2        2.65        2.27      0.87 o
  -4  11   2       14.06       12.93      0.98 o
  -3  11   2        7.47        8.87      1.02 o
  -2  11   2        5.62        5.22      0.95 o
  -1  11   2       25.27       26.36      1.72 o
   0  11   2       36.47       39.01      1.94 o
   1  11   2       16.17       16.68      1.10 o
   2  11   2       29.16       31.83      1.60 o
   3  11   2        5.50        3.70      1.01 o
   4  11   2        1.81        1.78      0.86 o
   5  11   2        1.66        1.77      1.03 o
  -5  12   2        9.57        7.87      1.13 o
  -4  12   2       34.40       29.94      1.02 o
  -3  12   2        4.52        4.28      1.01 o
  -2  12   2       55.32       56.85      1.94 o
  -1  12   2       10.52       12.65      1.08 o
   0  12   2        0.30        1.87      0.92 o
   1  12   2        3.57        3.56      0.94 o
   2  12   2        0.42        0.96      0.94 o
   3  12   2        1.06        3.22      1.03 o
 -14   1   3       21.92       20.46      1.13 o
 -13   1   3        3.19        3.23      0.87 o
 -12   1   3       56.27       54.54      1.38 o
 -11   1   3        3.39        5.01      0.79 o
 -10   1   3       11.93       12.50      0.79 o
  -9   1   3      245.35      254.70      3.67 o
  -8   1   3      572.68      566.00      3.20 o
  -7   1   3      292.65      293.78      1.83 o
  -6   1   3       44.15       35.42      1.10 o
  -5   1   3      833.76      943.71      5.31 o
  -4   1   3      915.01      982.68      7.18 o
  -3   1   3    14403.97    13365.66    151.36 o
  -2   1   3      602.03      677.84     15.97 o
  -1   1   3     1255.04     1261.48     30.79 o
   0   1   3      447.60      485.51     10.71 o
   1   1   3       58.70       51.59      1.07 o
   2   1   3      962.55      939.95     10.81 o
   3   1   3       50.12       81.37      1.01 o
   4   1   3     1219.28     1274.98     16.48 o
   5   1   3        1.30        2.32      0.70 o
   6   1   3       46.76       47.36      0.93 o
   7   1   3       13.83       13.11      0.81 o
   8   1   3       40.20       49.52      0.86 o
   9   1   3        0.41        0.81      0.90 o
  10   1   3        7.62        8.77      0.92 o
  11   1   3        4.34        5.06      1.11 o
 -14   2   3       43.60       39.30      1.70 o
 -13   2   3       11.01        8.30      1.00 o
 -12   2   3       13.00       12.43      0.93 o
 -11   2   3        0.06        1.20      0.85 o
 -10   2   3       10.17        9.17      0.77 o
  -9   2   3       36.81       37.98      0.97 o
  -8   2   3      501.77      494.10      3.63 o
  -7   2   3      625.86      568.16      5.79 o
  -6   2   3      696.12      591.67      6.12 o
  -5   2   3     1112.90     1005.34     14.28 o
  -4   2   3      493.64      434.07      5.67 o
  -3   2   3     6991.89     6468.61    120.18 o
  -2   2   3     9000.29     8296.08    273.59 o
  -1   2   3     1321.71     1274.58     37.02 o
   0   2   3        0.79        2.44      0.87 o
   1   2   3      181.73      271.77      5.22 o
   2   2   3      122.65      116.50      2.33 o
   3   2   3      745.56      787.10     14.30 o
   4   2   3       26.63       10.06      0.74 o
   5   2   3        7.41       12.38      0.72 o
   6   2   3        2.42        7.40      0.76 o
   7   2   3       22.95       26.98      0.79 o
   8   2   3       58.89       55.96      1.01 o
   9   2   3       10.62       11.29      0.93 o
  10   2   3        4.96        5.20      0.97 o
  11   2   3        2.20        3.50      0.95 o
 -13   3   3       13.61       13.42      0.95 o
 -12   3   3       11.35       10.96      0.96 o
 -11   3   3        1.50        2.44      0.82 o
 -10   3   3       21.01       19.46      0.89 o
  -9   3   3        6.41        5.05      0.79 o
  -8   3   3      435.22      456.20      6.27 o
  -7   3   3       13.09        7.88      0.74 o
  -6   3   3      280.41      361.65      6.64 o
  -5   3   3      901.90      902.19     15.27 o
  -4   3   3      588.63      517.55     11.01 o
  -3   3   3      574.10      480.98     13.01 o
  -2   3   3       30.54       47.01      1.70 o
  -1   3   3      295.13      301.69     10.12 o
   0   3   3        0.73        8.80      3.30 o
   1   3   3      192.48      199.23      4.40 o
   2   3   3      579.78      624.80     13.32 o
   3   3   3       95.46       92.31      1.91 o
   4   3   3        6.85        9.74      0.74 o
   5   3   3        1.23        1.65      0.74 o
   6   3   3       13.67       16.03      0.82 o
   7   3   3      158.17      161.95      2.31 o
   8   3   3        3.24        4.03      0.75 o
   9   3   3        4.34        4.69      0.85 o
  10   3   3        1.31        3.01      0.89 o
  11   3   3        1.64        1.64      0.95 o
 -13   4   3        3.45        3.03      0.94 o
 -12   4   3       11.85       12.69      0.89 o
 -11   4   3        8.18        8.87      0.76 o
 -10   4   3       83.55       82.02      1.57 o
  -9   4   3      239.13      247.24      4.31 o
  -8   4   3      429.10      407.27      5.49 o
  -7   4   3        2.64        1.74      0.71 o
  -6   4   3       21.86       16.62      0.81 o
  -5   4   3      726.59      636.51     14.64 o
  -4   4   3     1827.06     2034.52     52.57 o
  -3   4   3     1609.21     1476.25     43.07 o
  -2   4   3      137.83      176.50      4.79 o
  -1   4   3        0.07        1.43      0.86 o
   0   4   3      738.63      779.64     19.49 o
   1   4   3     2134.72     2031.56     43.36 o
   2   4   3      177.68      173.86      3.10 o
   3   4   3      258.47      269.31      6.54 o
   4   4   3        9.06        9.58      0.74 o
   5   4   3      283.16      261.20      5.32 o
   6   4   3      177.12      173.43      3.98 o
   7   4   3       24.77       19.38      0.79 o
   8   4   3       39.36       36.51      1.13 o
   9   4   3        5.68        5.64      0.87 o
  10   4   3        0.23        0.30      0.90 o
  11   4   3        1.06        1.69      1.07 o
 -13   5   3        0.49        0.82      0.97 o
 -12   5   3       12.28       12.72      1.01 o
 -11   5   3        0.43        1.89      0.86 o
 -10   5   3       20.15       19.64      0.99 o
  -9   5   3        5.29        6.88      0.88 o
  -8   5   3      120.38      125.52      1.94 o
  -7   5   3      277.04      268.43      5.96 o
  -6   5   3      166.69      185.53      4.47 o
  -5   5   3       30.49       26.59      0.97 o
  -4   5   3        1.33        1.02      0.83 o
  -3   5   3       99.17      104.94      3.10 o
  -2   5   3       61.87       60.28      1.74 o
  -1   5   3       10.01       18.44      0.91 o
   0   5   3        0.54        2.60      0.81 o
   1   5   3      477.36      500.07     14.08 o
   2   5   3       59.58       68.44      2.11 o
   3   5   3       70.52       75.03      2.07 o
   4   5   3      123.08      126.00      2.84 o
   5   5   3       38.96       45.02      0.89 o
   6   5   3        2.09        1.15      0.73 o
   7   5   3       23.33       21.85      0.94 o
   8   5   3        0.57        0.86      0.80 o
   9   5   3       12.76       11.89      0.94 o
  10   5   3        5.25        5.47      1.03 o
 -12   6   3        2.52        4.57      1.04 o
 -11   6   3        1.59        2.03      0.87 o
 -10   6   3        3.82        1.71      0.84 o
  -9   6   3       99.74       86.07      1.75 o
  -8   6   3        0.56        0.17      0.88 o
  -7   6   3        6.32        7.16      0.75 o
  -6   6   3      148.51      137.34      3.05 o
  -5   6   3      132.66      123.05      2.63 o
  -4   6   3       11.79       13.78      0.82 o
  -3   6   3      119.89      109.51      3.02 o
  -2   6   3      301.14      369.83     13.48 o
  -1   6   3      253.92      221.36      5.99 o
   0   6   3      251.25      217.24      6.68 o
   1   6   3      450.75      432.54     11.71 o
   2   6   3      742.15      729.34     22.61 o
   3   6   3       15.87       14.18      0.78 o
   4   6   3       33.02       24.09      0.95 o
   5   6   3       33.21       30.74      0.95 o
   6   6   3       13.42       14.54      0.88 o
   7   6   3        0.27        0.77      0.79 o
   8   6   3        0.65        2.10      0.86 o
   9   6   3        2.37        3.22      0.96 o
  10   6   3        2.65        3.54      1.01 o
 -12   7   3        1.19        1.27      0.95 o
 -11   7   3        2.26        3.97      0.97 o
 -10   7   3        0.26        0.74      0.87 o
  -9   7   3       21.50       19.05      1.04 o
  -8   7   3        4.26        4.03      0.79 o
  -7   7   3       13.12       14.25      0.78 o
  -6   7   3        8.68        9.63      0.83 o
  -5   7   3        6.41        8.87      0.86 o
  -4   7   3       41.39       33.12      1.26 o
  -3   7   3      351.48      284.60      9.07 o
  -2   7   3        1.17        0.75      0.86 o
  -1   7   3      268.86      282.60      9.46 o
   0   7   3       11.62       11.10      0.89 o
   1   7   3       19.45       15.42      0.98 o
   2   7   3        3.27        3.58      0.81 o
   3   7   3      158.05      146.75      3.21 o
   4   7   3        0.56        0.83      0.86 o
   5   7   3       29.60       31.87      1.47 o
   6   7   3       38.53       36.76      1.31 o
   7   7   3        5.29        4.76      0.95 o
   8   7   3       12.91       13.37      0.98 o
   9   7   3        1.34        1.84      1.06 o
 -11   8   3        0.03        0.95      0.94 o
 -10   8   3       18.44       18.66      1.07 o
  -9   8   3        0.50        1.56      0.96 o
  -8   8   3        8.55        6.65      0.90 o
  -7   8   3       57.47       54.16      1.52 o
  -6   8   3        9.84       12.60      0.88 o
  -5   8   3        2.23        2.30      0.93 o
  -4   8   3      200.01      215.64      5.33 o
  -3   8   3       12.81       13.22      0.85 o
  -2   8   3      185.78      190.35      6.15 o
  -1   8   3       76.88       95.28      3.80 o
   0   8   3       70.49       66.73      2.40 o
   1   8   3       47.92       41.87      1.64 o
   2   8   3      105.06      111.68      2.96 o
   3   8   3        5.62        4.10      0.76 o
   4   8   3       32.25       29.48      0.96 o
   5   8   3        2.49        1.62      0.88 o
   6   8   3        0.03        1.39      0.91 o
   7   8   3        0.03        1.19      0.91 o
   8   8   3        7.16        6.02      0.96 o
 -10   9   3        0.72        1.35      0.94 o
  -9   9   3        0.91        1.19      0.90 o
  -8   9   3       29.97       32.26      1.01 o
  -7   9   3       38.02       36.69      1.31 o
  -6   9   3       48.99       50.63      1.52 o
  -5   9   3        0.06        0.92      0.84 o
  -4   9   3        1.66        2.15      0.77 o
  -3   9   3      200.69      189.32      5.94 o
  -2   9   3      205.65      208.47      5.79 o
  -1   9   3       45.35       35.64      1.16 o
   0   9   3       41.20       47.16      1.60 o
   1   9   3       77.79       65.85      2.22 o
   2   9   3       45.84       42.56      1.16 o
   3   9   3      107.04      100.43      2.25 o
   4   9   3        7.62        5.83      0.86 o
   5   9   3        3.18        3.85      0.86 o
   6   9   3        5.32        4.87      0.93 o
   7   9   3        7.93       11.18      1.08 o
  -9  10   3        1.05        1.45      1.03 o
  -8  10   3        2.67        3.15      0.92 o
  -7  10   3        6.47        6.77      0.93 o
  -6  10   3       16.51       17.90      1.05 o
  -5  10   3        0.01        1.60      0.78 o
  -4  10   3        4.77        7.45      0.87 o
  -3  10   3       11.76       11.55      0.94 o
  -2  10   3        2.93        3.01      0.81 o
  -1  10   3       55.76       54.22      2.10 o
   0  10   3        0.65        2.06      0.87 o
   1  10   3        7.83       10.62      0.96 o
   2  10   3        0.05        0.12      0.86 o
   3  10   3        0.76        1.35      0.86 o
   4  10   3        1.96        1.08      0.99 o
   5  10   3        0.01        1.32      1.08 o
   6  10   3        5.82        6.39      0.92 o
  -7  11   3        1.27        1.83      1.10 o
  -6  11   3       21.38       23.88      1.27 o
  -5  11   3        5.43        4.52      0.88 o
  -4  11   3        8.80        9.47      0.94 o
  -3  11   3        1.22        2.62      1.02 o
  -2  11   3       11.06       11.03      0.93 o
  -1  11   3        5.35        3.57      0.98 o
   0  11   3       19.18       22.15      1.06 o
   1  11   3        0.69        0.36      1.06 o
   2  11   3       18.46       18.86      0.99 o
   3  11   3        7.02        9.22      0.91 o
   4  11   3        2.59        4.53      0.97 o
   5  11   3        2.26        3.63      0.96 o
  -5  12   3        1.73        3.19      0.99 o
  -4  12   3        8.41        8.48      1.09 o
  -3  12   3        2.36        2.05      1.01 o
  -2  12   3        9.12        8.04      1.08 o
  -1  12   3        1.29        1.09      1.01 o
   0  12   3        5.58        5.97      1.06 o
   1  12   3        0.16        1.85      1.06 o
   2  12   3        0.64        0.15      1.07 o
   3  12   3        4.53        5.61      1.09 o
 -14   0   4        7.78        5.65      1.21 o
 -13   0   4       19.13       19.80      1.93 o
 -12   0   4       26.57       22.38      1.24 o
 -11   0   4        9.10       10.66      1.40 o
 -10   0   4       82.36       76.17      1.81 o
  -9   0   4      329.95      335.60      5.28 o
  -8   0   4       92.89      104.12      1.46 o
  -7   0   4       60.47       83.79      1.58 o
  -6   0   4       79.22       52.44      1.35 o
  -5   0   4      491.53      384.02      2.78 o
  -4   0   4      938.11     1015.16      8.26 o
  -3   0   4     3125.32     3365.33     44.32 o
  -2   0   4     9231.11     8207.99    237.67 o
  -1   0   4     4674.88     4680.71     71.94 o
   0   0   4     3550.35     3674.19     58.41 o
   1   0   4     1827.49     1835.37     23.55 o
   2   0   4     1957.76     2275.22     50.19 o
   3   0   4     1237.21     1288.14     32.22 o
   4   0   4       36.74       41.60      1.41 o
   5   0   4      995.20     1137.64     13.45 o
   6   0   4       30.52       28.68      1.14 o
   7   0   4       18.24       19.98      1.63 o
   8   0   4      168.84      183.99      4.73 o
   9   0   4        0.50        1.69      1.17 o
  10   0   4        2.19        3.60      1.38 o
  11   0   4        1.08        0.96      1.37 o
 -14   1   4        7.72        5.64      0.87 o
 -13   1   4       10.60       10.66      0.86 o
 -12   1   4       27.89       26.42      1.01 o
 -11   1   4        6.42        8.52      0.75 o
 -10   1   4        5.02        4.68      0.79 o
  -9   1   4        6.83        7.07      0.83 o
  -8   1   4        1.43        8.91      0.78 o
  -7   1   4      158.19      166.58      1.90 o
  -6   1   4      685.22      740.29      7.22 o
  -5   1   4       88.84       87.59      6.68 o
  -4   1   4      894.97      968.07      7.39 o
  -3   1   4    11950.24    10965.76    210.57 o
  -2   1   4      667.40      585.15     13.10 o
  -1   1   4      140.54      122.26      1.98 o
   0   1   4       99.68       85.01      1.43 o
   1   1   4      323.89      363.38      5.74 o
   2   1   4      141.69      159.96      2.85 o
   3   1   4     1539.24     1839.49     15.39 o
   4   1   4      116.67      139.26      3.21 o
   5   1   4      465.69      487.90      6.03 o
   6   1   4       62.19       65.34      0.94 o
   7   1   4        0.43        0.06      0.80 o
   8   1   4       11.79       11.24      0.89 o
   9   1   4        5.19        5.42      0.89 o
  10   1   4        0.26        1.14      0.86 o
  11   1   4        0.94        1.57      0.95 o
 -14   2   4        0.04        0.82      0.91 o
 -13   2   4        3.53        4.51      0.82 o
 -12   2   4        5.51        6.52      0.77 o
 -11   2   4      179.97      177.59      2.22 o
 -10   2   4        0.14        1.15      0.80 o
  -9   2   4       45.21       56.48      0.93 o
  -8   2   4      536.14      479.73      5.75 o
  -7   2   4      326.13      341.21      4.96 o
  -6   2   4       92.49      103.19      1.12 o
  -5   2   4      458.05      561.23      6.15 o
  -4   2   4      137.91      133.60      1.76 o
  -3   2   4     4634.44     4289.75     90.13 o
  -2   2   4      144.29      130.52      4.20 o
  -1   2   4     2615.11     2465.40     66.57 o
   0   2   4       70.46       56.26      1.12 o
   1   2   4      685.42      693.10     13.73 o
   2   2   4      320.49      296.41      4.84 o
   3   2   4        3.16        5.21      0.68 o
   4   2   4       67.32       55.90      0.95 o
   5   2   4       48.74       39.80      0.96 o
   6   2   4       49.00       50.84      1.30 o
   7   2   4      131.86      142.20      3.09 o
   8   2   4        3.00        3.34      0.84 o
   9   2   4        5.74        5.49      0.87 o
  10   2   4        0.06        0.82      0.93 o
  11   2   4        0.50        0.78      0.94 o
 -14   3   4        4.92        4.15      0.95 o
 -13   3   4       11.36       12.32      0.89 o
 -12   3   4       18.82       16.58      0.92 o
 -11   3   4        6.99        8.88      0.83 o
 -10   3   4        6.55        7.58      0.89 o
  -9   3   4        0.58        0.19      0.82 o
  -8   3   4        1.82        2.92      0.79 o
  -7   3   4       42.97       51.44      0.92 o
  -6   3   4      675.50      681.57      8.87 o
  -5   3   4     3814.73     3733.37     66.43 o
  -4   3   4     1156.74     1202.13     27.83 o
  -3   3   4        0.06        4.97      0.86 o
  -2   3   4       54.03       35.71      1.18 o
  -1   3   4      786.56      728.92     22.14 o
   0   3   4      702.50      647.80     15.23 o
   1   3   4      179.21      197.83      3.21 o
   2   3   4       10.80       19.55      0.78 o
   3   3   4       11.67       11.70      0.74 o
   4   3   4       77.61       74.49      1.73 o
   5   3   4      527.93      545.07     11.49 o
   6   3   4      348.80      346.58      5.22 o
   7   3   4        1.55        2.84      0.84 o
   8   3   4        4.95        3.09      0.81 o
   9   3   4       23.95       20.74      0.91 o
  10   3   4        7.69        7.37      1.03 o
 -13   4   4        6.72        6.87      0.92 o
 -12   4   4        7.68        8.03      0.85 o
 -11   4   4        0.16        0.73      0.84 o
 -10   4   4       62.73       69.70      1.12 o
  -9   4   4        1.62        1.28      0.81 o
  -8   4   4        5.45        6.55      0.76 o
  -7   4   4       67.29       75.56      1.13 o
  -6   4   4      497.03      549.14     10.59 o
  -5   4   4       40.76       25.70      0.83 o
  -4   4   4       98.37       80.35      2.08 o
  -3   4   4      431.23      390.25     11.48 o
  -2   4   4       31.48       38.12      1.08 o
  -1   4   4      611.60      563.31     16.23 o
   0   4   4      136.89      109.55      2.43 o
   1   4   4       14.86       13.65      0.87 o
   2   4   4       16.22       20.40      0.80 o
   3   4   4       16.04       18.20      0.80 o
   4   4   4       34.51       38.29      1.00 o
   5   4   4        2.78        3.20      0.72 o
   6   4   4      138.28      134.45      2.90 o
   7   4   4        4.78        4.27      0.77 o
   8   4   4        6.05        7.50      0.84 o
   9   4   4        0.28        0.98      0.90 o
  10   4   4        4.59        4.21      0.92 o
 -13   5   4        7.27        7.05      0.94 o
 -12   5   4       12.57       13.35      0.93 o
 -11   5   4       16.63       17.65      0.90 o
 -10   5   4        0.91        2.42      0.91 o
  -9   5   4        0.09        2.29      0.83 o
  -8   5   4      123.03      122.62      2.46 o
  -7   5   4       85.67       98.32      2.03 o
  -6   5   4        4.90        8.27      0.89 o
  -5   5   4       91.84      100.57      2.49 o
  -4   5   4        7.89        7.27      0.85 o
  -3   5   4     1261.20     1227.31     41.22 o
  -2   5   4      175.53      171.53      5.38 o
  -1   5   4     1910.51     1914.26     64.06 o
   0   5   4      215.84      206.42      5.54 o
   1   5   4      224.33      221.39      5.10 o
   2   5   4       10.95       11.74      0.81 o
   3   5   4        2.62        3.89      0.77 o
   4   5   4      146.85      160.72      3.17 o
   5   5   4       42.62       44.73      1.32 o
   6   5   4        0.51        0.90      0.76 o
   7   5   4        0.67        1.21      0.79 o
   8   5   4        0.25        0.34      0.84 o
   9   5   4       11.32       11.40      0.90 o
  10   5   4       27.46       30.29      1.10 o
 -13   6   4        0.11        2.35      1.01 o
 -12   6   4       34.16       33.14      1.40 o
 -11   6   4       47.22       44.07      0.95 o
 -10   6   4        6.43        6.60      0.94 o
  -9   6   4        0.93        2.06      0.80 o
  -8   6   4       12.41       11.03      0.86 o
  -7   6   4       20.43       21.12      0.85 o
  -6   6   4       32.53       30.33      0.93 o
  -5   6   4        5.23        5.39      0.79 o
  -4   6   4       57.20       71.33      2.05 o
  -3   6   4       10.17        4.06      0.82 o
  -2   6   4      128.16      130.60      3.23 o
  -1   6   4      857.64      776.93     29.38 o
   0   6   4       18.21       21.49      1.02 o
   1   6   4      353.06      319.63      7.88 o
   2   6   4       79.95       79.07      1.58 o
   3   6   4       62.47       66.61      1.37 o
   4   6   4       28.38       24.66      1.01 o
   5   6   4       37.44       42.88      1.38 o
   6   6   4       14.38       11.51      0.83 o
   7   6   4        8.30        8.41      0.90 o
   8   6   4       11.79        8.84      0.88 o
   9   6   4        1.49        2.02      0.94 o
 -12   7   4        0.01        0.72      1.01 o
 -11   7   4       10.03       12.86      1.09 o
 -10   7   4       10.74       13.54      0.94 o
  -9   7   4       24.58       25.87      0.90 o
  -8   7   4       39.81       41.69      0.96 o
  -7   7   4       21.50       23.11      0.91 o
  -6   7   4        8.33        9.51      0.76 o
  -5   7   4      394.05      358.06      7.79 o
  -4   7   4       68.00       65.19      1.40 o
  -3   7   4      197.72      194.13      5.39 o
  -2   7   4       23.11       24.22      0.90 o
  -1   7   4       33.07       28.83      1.30 o
   0   7   4       89.68       82.73      2.37 o
   1   7   4       26.71       24.36      0.97 o
   2   7   4       61.38       60.78      1.48 o
   3   7   4        6.06        7.16      0.85 o
   4   7   4       13.32       14.45      0.95 o
   5   7   4        7.75        7.20      0.89 o
   6   7   4       32.12       30.53      1.58 o
   7   7   4        9.20        9.19      1.01 o
   8   7   4        3.14        5.31      0.91 o
   9   7   4       10.29       10.12      1.04 o
 -11   8   4        0.35        1.78      0.96 o
 -10   8   4        0.18        0.86      0.86 o
  -9   8   4       10.14        9.87      0.92 o
  -8   8   4       43.49       45.37      1.09 o
  -7   8   4        2.80        4.10      0.93 o
  -6   8   4      111.07      113.84      3.47 o
  -5   8   4      104.47       96.51      2.62 o
  -4   8   4      162.59      153.33      3.33 o
  -3   8   4      140.81      131.25      4.21 o
  -2   8   4      166.76      172.52      4.74 o
  -1   8   4      185.22      181.89      6.51 o
   0   8   4       12.70       12.38      0.97 o
   1   8   4       31.37       34.53      1.19 o
   2   8   4       77.18       66.95      1.74 o
   3   8   4       45.85       45.70      1.35 o
   4   8   4        2.84        2.73      0.85 o
   5   8   4        7.39        6.75      0.87 o
   6   8   4        3.14        3.79      0.92 o
   7   8   4       32.89       30.40      1.77 o
   8   8   4       47.40       45.88      1.72 o
 -10   9   4       11.50       15.11      1.10 o
  -9   9   4        7.56        7.05      0.87 o
  -8   9   4       48.65       41.82      1.52 o
  -7   9   4        1.61        3.49      0.85 o
  -6   9   4        9.24        9.82      0.82 o
  -5   9   4        6.79        6.39      0.76 o
  -4   9   4       42.00       46.00      1.05 o
  -3   9   4        3.61        3.74      0.97 o
  -2   9   4       34.65       37.16      1.19 o
  -1   9   4        5.81        8.16      0.84 o
   0   9   4       16.95       20.49      1.17 o
   1   9   4       16.55       15.80      0.93 o
   2   9   4       11.05       14.50      1.00 o
   3   9   4       24.51       24.45      0.98 o
   4   9   4        2.90        3.04      0.92 o
   5   9   4        6.86        5.47      0.96 o
   6   9   4        8.03        8.36      0.95 o
   7   9   4       20.27       21.77      1.20 o
  -9  10   4        3.68        6.56      1.13 o
  -8  10   4        5.50        7.65      1.04 o
  -7  10   4        0.25        1.02      0.95 o
  -6  10   4        1.41        0.26      0.92 o
  -5  10   4       32.65       33.79      1.25 o
  -4  10   4       11.45       13.65      0.97 o
  -3  10   4       35.26       34.84      1.01 o
  -2  10   4       62.84       63.03      2.42 o
  -1  10   4        3.35        2.33      0.87 o
   0  10   4        1.27        3.33      0.92 o
   1  10   4       53.43       52.21      1.44 o
   2  10   4       10.39       10.09      0.88 o
   3  10   4        3.76        4.82      0.93 o
   4  10   4        4.02        4.81      0.97 o
   5  10   4        0.06        0.13      0.95 o
   6  10   4        8.22       11.38      1.04 o
  -8  11   4       28.38       31.23      1.49 o
  -7  11   4        0.04        0.72      0.95 o
  -6  11   4        4.86        5.27      0.96 o
  -5  11   4        8.56        7.43      0.90 o
  -4  11   4        0.73        0.98      0.90 o
  -3  11   4        0.06        1.07      1.03 o
  -2  11   4        1.93        1.71      0.86 o
  -1  11   4       36.17       35.66      1.41 o
   0  11   4        0.02        1.31      0.91 o
   1  11   4       27.73       29.83      0.97 o
   2  11   4        0.00        1.40      0.96 o
   3  11   4        7.81        7.83      1.02 o
   4  11   4        6.62        6.88      0.97 o
  -5  12   4       25.03       19.64      1.23 o
  -4  12   4       23.88       20.96      1.42 o
  -3  12   4        8.45        8.76      1.03 o
  -2  12   4        0.32        0.68      1.06 o
  -1  12   4        1.27        1.14      0.98 o
   0  12   4        1.10        1.41      1.05 o
   1  12   4        2.29        2.67      0.99 o
   2  12   4        0.19        1.00      1.08 o
 -14   1   5        9.08        8.74      0.90 o
 -13   1   5        8.39        7.07      0.86 o
 -12   1   5        4.55        3.75      0.88 o
 -11   1   5       31.32       34.96      0.90 o
 -10   1   5        3.47        5.37      0.91 o
  -9   1   5       19.43       13.46      0.82 o
  -8   1   5      555.36      575.08      4.49 o
  -7   1   5       70.53       50.25      1.00 o
  -6   1   5      844.47      898.43      6.53 o
  -5   1   5      106.81      152.32      2.29 o
  -4   1   5      884.61      796.54      8.23 o
  -3   1   5      677.76      429.98     10.72 o
  -2   1   5      205.31      213.06      3.51 o
  -1   1   5     3044.64     2980.08     50.34 o
   0   1   5        6.29        3.87      0.83 o
   1   1   5      195.67      261.17      4.29 o
   2   1   5      127.12      125.90      2.00 o
   3   1   5      417.83      402.16      7.15 o
   4   1   5       67.68       66.81      1.20 o
   5   1   5        4.12        3.89      0.84 o
   6   1   5       11.28       10.47      0.76 o
   7   1   5       70.80       73.86      1.54 o
   8   1   5        0.52        1.13      0.85 o
   9   1   5        0.25        0.24      0.87 o
  10   1   5        2.33        3.41      1.06 o
 -14   2   5       22.01       18.46      1.01 o
 -13   2   5        8.33        7.51      1.04 o
 -12   2   5        0.02        0.22      0.78 o
 -11   2   5        1.24        1.52      0.79 o
 -10   2   5        0.04        0.69      0.77 o
  -9   2   5      164.30      130.77      2.01 o
  -8   2   5       66.83       62.40      0.89 o
  -7   2   5       47.82       43.23      0.91 o
  -6   2   5       66.95       80.48      2.49 o
  -5   2   5     2081.71     2165.03     29.19 o
  -4   2   5       27.78       41.98      1.10 o
  -3   2   5      162.56      185.75      4.35 o
  -2   2   5     1005.60      918.38     23.11 o
  -1   2   5        2.57        6.04      0.97 o
   0   2   5      201.61      219.95      4.08 o
   1   2   5      646.26      669.86     12.50 o
   2   2   5       23.06       15.38      0.83 o
   3   2   5       10.11       18.37      1.49 o
   4   2   5        5.02        9.79      0.77 o
   5   2   5      222.35      238.44      4.08 o
   6   2   5       12.58       14.58      0.75 o
   7   2   5        0.90        0.59      0.80 o
   8   2   5        1.41        2.48      0.79 o
   9   2   5        0.00        1.07      0.80 o
  10   2   5        1.96        1.66      1.05 o
 -14   3   5        6.98        7.09      0.88 o
 -13   3   5       14.17       13.18      0.93 o
 -12   3   5       59.43       58.72      1.59 o
 -11   3   5       35.95       37.91      0.96 o
 -10   3   5       36.68       42.07      0.85 o
  -9   3   5       90.02       97.29      1.45 o
  -8   3   5       75.79       68.15      1.49 o
  -7   3   5      330.11      358.29      5.35 o
  -6   3   5      730.12      664.20     11.10 o
  -5   3   5      561.18      510.58      9.10 o
  -4   3   5        1.61        2.87      0.84 o
  -3   3   5      293.54      256.16      7.69 o
  -2   3   5      697.14      661.36     19.10 o
  -1   3   5       68.02       78.64      2.02 o
   0   3   5       19.82       39.78      1.74 o
   1   3   5      107.97      184.11      3.88 o
   2   3   5      126.27      119.60      2.46 o
   3   3   5       12.24       15.49      0.80 o
   4   3   5       99.41      111.60      2.54 o
   5   3   5        4.85        4.28      0.81 o
   6   3   5       20.92       17.04      0.88 o
   7   3   5       21.55       27.30      0.83 o
   8   3   5       10.99        9.40      0.82 o
   9   3   5       11.88       11.49      0.88 o
  10   3   5        2.14        2.25      1.00 o
 -14   4   5        2.20        2.38      0.99 o
 -13   4   5        2.90        4.94      0.90 o
 -12   4   5       10.04        8.03      0.92 o
 -11   4   5        0.53        0.14      0.88 o
 -10   4   5      107.81      101.44      1.98 o
  -9   4   5       60.41       60.47      1.03 o
  -8   4   5       49.17       42.03      0.95 o
  -7   4   5       70.82       77.52      1.17 o
  -6   4   5      280.88      252.50      5.71 o
  -5   4   5       71.91       96.33      3.17 o
  -4   4   5     2816.94     2825.44     77.20 o
  -3   4   5      622.73      585.14     19.89 o
  -2   4   5      778.95      885.11     25.28 o
  -1   4   5      544.95      534.10     14.80 o
   0   4   5      986.42     1087.24     25.95 o
   1   4   5        3.65        1.54      0.79 o
   2   4   5       15.23       10.93      0.75 o
   3   4   5      135.21      159.40      3.88 o
   4   4   5      862.12      856.47     20.06 o
   5   4   5        3.19        8.36      0.87 o
   6   4   5       88.38       89.66      2.40 o
   7   4   5        2.16        3.49      0.75 o
   8   4   5       39.50       39.57      1.00 o
   9   4   5       11.68       13.56      0.91 o
  10   4   5        0.35        1.32      0.95 o
 -13   5   5       11.35       12.26      0.97 o
 -12   5   5       17.79       15.88      1.13 o
 -11   5   5        2.40        2.96      0.83 o
 -10   5   5        1.23        3.09      0.96 o
  -9   5   5        6.67        7.73      0.86 o
  -8   5   5       69.86       62.50      1.49 o
  -7   5   5        0.92        2.06      0.77 o
  -6   5   5      220.24      242.69      6.74 o
  -5   5   5       72.81       59.16      1.59 o
  -4   5   5       30.70       33.03      1.14 o
  -3   5   5      153.05      155.34      4.59 o
  -2   5   5      410.54      376.27     11.89 o
  -1   5   5        2.02        0.56      1.01 o
   0   5   5      242.10      245.48      7.20 o
   1   5   5        0.19        1.92      0.81 o
   2   5   5       67.78       87.17      1.57 o
   3   5   5        3.17        3.67      0.81 o
   4   5   5        7.70        6.86      0.79 o
   5   5   5       20.19       15.70      0.83 o
   6   5   5        1.00        1.43      0.82 o
   7   5   5        0.56        1.80      0.83 o
   8   5   5        0.35        0.75      0.84 o
   9   5   5        0.33        1.13      0.89 o
 -13   6   5       14.15       11.73      0.95 o
 -12   6   5        0.36        1.63      1.06 o
 -11   6   5       26.49       24.54      1.00 o
 -10   6   5       31.30       30.65      0.88 o
  -9   6   5       61.52       58.59      1.12 o
  -8   6   5       48.48       51.68      1.23 o
  -7   6   5        0.82        0.41      0.81 o
  -6   6   5        7.70       12.97      0.82 o
  -5   6   5        2.62        2.84      0.91 o
  -4   6   5       41.58       46.09      1.62 o
  -3   6   5      137.83      154.65      4.55 o
  -2   6   5        4.17        6.71      0.85 o
  -1   6   5       86.91       72.89      2.59 o
   0   6   5        2.14        0.65      0.78 o
   1   6   5       94.56       90.44      2.38 o
   2   6   5       20.26       14.74      0.91 o
   3   6   5       60.88       56.29      1.35 o
   4   6   5        1.83        1.87      0.82 o
   5   6   5       21.30       19.43      1.28 o
   6   6   5        0.97        0.63      0.84 o
   7   6   5       23.12       24.30      1.47 o
   8   6   5        9.16       10.90      0.96 o
   9   6   5        0.05        1.53      0.88 o
 -12   7   5        0.00        0.88      0.86 o
 -11   7   5       10.20        9.76      0.93 o
 -10   7   5        8.85        8.81      0.90 o
  -9   7   5        3.48        3.80      0.95 o
  -8   7   5       63.75       65.52      1.63 o
  -7   7   5        4.33        7.28      0.78 o
  -6   7   5       29.29       30.64      1.15 o
  -5   7   5        7.62        9.53      0.85 o
  -4   7   5      252.88      224.01      6.36 o
  -3   7   5      178.00      180.96      3.82 o
  -2   7   5       10.39       17.22      0.90 o
  -1   7   5        0.26        2.94      0.76 o
   0   7   5        0.00        1.29      0.91 o
   1   7   5        5.62       11.98      0.91 o
   2   7   5       82.38       84.84      2.43 o
   3   7   5       21.00       18.39      0.83 o
   4   7   5       52.61       49.50      1.43 o
   5   7   5       59.12       63.97      1.84 o
   6   7   5        0.58        2.09      0.95 o
   7   7   5        0.33        1.08      0.90 o
   8   7   5        0.09        1.21      0.96 o
 -12   8   5        1.73        2.03      1.00 o
 -11   8   5        1.86        2.65      0.99 o
 -10   8   5        1.61        3.74      0.88 o
  -9   8   5        0.16        1.29      0.88 o
  -8   8   5       34.47       39.03      1.10 o
  -7   8   5        0.12        1.60      0.86 o
  -6   8   5       80.65       62.98      1.64 o
  -5   8   5        4.14        4.50      0.83 o
  -4   8   5       19.67       24.44      0.95 o
  -3   8   5        1.39        1.55      0.87 o
  -2   8   5        7.08        5.84      1.01 o
  -1   8   5       17.30       20.94      0.98 o
   0   8   5        3.21        5.75      0.81 o
   1   8   5       18.23       22.50      0.96 o
   2   8   5        0.51        2.47      0.87 o
   3   8   5        9.71        8.02      0.82 o
   4   8   5       28.07       27.21      0.93 o
   5   8   5       22.42       23.37      0.98 o
   6   8   5       10.61        8.59      1.09 o
   7   8   5       11.47       12.00      1.02 o
 -11   9   5        6.17        5.58      1.05 o
 -10   9   5        0.02        1.52      0.99 o
  -9   9   5        1.76        2.83      0.89 o
  -8   9   5       16.12       14.98      0.97 o
  -7   9   5       18.80       18.63      0.92 o
  -6   9   5        0.16        1.55      0.86 o
  -5   9   5        1.71        0.64      0.87 o
  -4   9   5       12.47       13.26      0.86 o
  -3   9   5       15.86       18.33      0.96 o
  -2   9   5       65.71       64.67      2.12 o
  -1   9   5        1.01        2.45      0.79 o
   0   9   5       59.69       48.38      2.44 o
   1   9   5       13.32       10.11      0.91 o
   2   9   5        0.40        0.13      0.97 o
   3   9   5       23.80       24.46      1.24 o
   4   9   5        0.67        0.82      0.88 o
   5   9   5        0.05        1.08      0.89 o
   6   9   5       34.52       34.04      1.73 o
  -9  10   5        0.12        1.82      0.95 o
  -8  10   5        1.70        2.40      1.01 o
  -7  10   5        2.71        3.01      0.99 o
  -6  10   5       14.92       14.36      0.89 o
  -5  10   5        2.79        1.98      0.88 o
  -4  10   5       26.36       22.81      0.97 o
  -3  10   5       24.14       24.39      1.26 o
  -2  10   5        0.37        1.13      0.84 o
  -1  10   5       29.83       30.30      1.21 o
   0  10   5        1.39        2.35      0.86 o
   1  10   5        3.70        5.59      0.90 o
   2  10   5        1.80        2.00      0.93 o
   3  10   5        6.47        7.29      1.04 o
   4  10   5        0.16        0.92      0.98 o
   5  10   5        2.10        3.71      1.07 o
  -8  11   5        0.06        0.40      0.98 o
  -7  11   5        5.73        6.52      0.98 o
  -6  11   5        4.08        5.00      0.90 o
  -5  11   5        0.74        1.16      0.85 o
  -4  11   5        1.82        2.14      0.92 o
  -3  11   5        0.93        2.15      0.97 o
  -2  11   5        6.33        5.99      1.04 o
  -1  11   5        1.43        1.66      0.91 o
   0  11   5        5.07        6.16      1.07 o
   1  11   5        2.19        2.63      0.90 o
   2  11   5        2.63        1.34      0.93 o
   3  11   5        9.19        8.98      1.17 o
   4  11   5        2.00        3.17      1.09 o
  -5  12   5        2.31        4.73      1.15 o
  -4  12   5        0.62        0.74      1.03 o
  -3  12   5        4.13        5.36      1.09 o
  -2  12   5        0.95        1.36      1.02 o
  -1  12   5        7.58        6.65      0.97 o
   0  12   5        0.08       -0.33      0.94 o
   1  12   5        2.01        2.39      1.01 o
 -15   0   6        2.12        2.40      1.51 o
 -14   0   6        1.66        3.34      1.73 o
 -13   0   6       21.40       21.15      1.37 o
 -12   0   6        1.81       -0.07      1.27 o
 -11   0   6      151.74      119.37      1.61 o
 -10   0   6      214.38      205.11      4.02 o
  -9   0   6      678.36      684.19      7.87 o
  -8   0   6      827.60      763.92      7.26 o
  -7   0   6       57.76       62.62      1.34 o
  -6   0   6        2.09        4.30      1.08 o
  -5   0   6     2286.72     2659.61     35.77 o
  -4   0   6      666.93      730.39     20.70 o
  -3   0   6      131.08      125.68      3.57 o
  -2   0   6      872.94      788.76      9.70 o
  -1   0   6      226.39      225.62      3.54 o
   0   0   6      151.52      150.13      3.97 o
   1   0   6      239.61      166.87      3.81 o
   2   0   6     1014.48     1180.24     46.44 o
   3   0   6        0.29        0.39      1.04 o
   4   0   6       16.06       15.06      1.20 o
   5   0   6      159.10      183.72      2.37 o
   6   0   6       10.90        9.56      1.11 o
   7   0   6        1.38        2.41      1.14 o
   8   0   6        2.46        2.23      1.19 o
   9   0   6        4.56        2.31      1.27 o
  10   0   6       14.07       12.89      1.42 o
 -15   1   6        3.22        3.16      1.04 o
 -14   1   6        2.02        1.74      0.88 o
 -13   1   6        5.96        6.61      0.92 o
 -12   1   6       51.06       53.34      1.29 o
 -11   1   6       55.39       52.72      0.97 o
 -10   1   6      122.30      127.57      1.20 o
  -9   1   6        9.62       17.92      0.90 o
  -8   1   6        2.19        4.44      0.71 o
  -7   1   6        0.01        3.91      0.76 o
  -6   1   6       74.93       77.93      1.10 o
  -5   1   6      187.71      191.64      2.07 o
  -4   1   6     1329.17     1326.57     22.03 o
  -3   1   6       40.98       46.05      1.42 o
  -2   1   6      160.40      196.64      3.04 o
  -1   1   6      156.29      214.58      2.93 o
   0   1   6       12.93       12.91      0.92 o
   1   1   6      527.92      532.37      9.39 o
   2   1   6       15.85       19.66      0.78 o
   3   1   6       41.14       43.82      0.87 o
   4   1   6       74.11       74.01      1.42 o
   5   1   6       83.01       83.24      1.50 o
   6   1   6       72.54       67.20      0.97 o
   7   1   6       19.34       18.43      0.80 o
   8   1   6        1.78        2.02      0.90 o
   9   1   6        0.81        1.37      0.84 o
  10   1   6        0.57        1.56      0.93 o
 -15   2   6        0.07        2.15      1.11 o
 -14   2   6        7.36        8.76      0.88 o
 -13   2   6       19.33       17.19      0.98 o
 -12   2   6       23.84       25.23      1.00 o
 -11   2   6        6.85        6.93      0.79 o
 -10   2   6      334.93      315.01      4.32 o
  -9   2   6       59.88       63.92      1.03 o
  -8   2   6      255.08      274.10      3.25 o
  -7   2   6      125.76      146.66      1.35 o
  -6   2   6      127.96      111.84      1.72 o
  -5   2   6     1187.69     1188.63     23.53 o
  -4   2   6       29.54       46.65      1.09 o
  -3   2   6     5649.51     5284.61    134.06 o
  -2   2   6      238.14      229.58      5.23 o
  -1   2   6      181.18      145.11      2.65 o
   0   2   6      708.84      851.50     13.23 o
   1   2   6       62.02       95.27      1.83 o
   2   2   6      199.17      173.96      3.44 o
   3   2   6       88.60       85.93      1.52 o
   4   2   6       85.86       85.73      1.61 o
   5   2   6        6.84        2.90      0.71 o
   6   2   6       29.65       25.72      0.91 o
   7   2   6       14.12       16.50      0.87 o
   8   2   6        1.89        2.84      0.91 o
   9   2   6        4.69        8.07      0.87 o
 -14   3   6        4.18        3.47      0.93 o
 -13   3   6        1.41        2.01      1.01 o
 -12   3   6       42.98       40.03      0.91 o
 -11   3   6      223.09      227.16      2.17 o
 -10   3   6       52.55       49.92      0.96 o
  -9   3   6       33.00       38.07      0.82 o
  -8   3   6       46.62       66.49      1.09 o
  -7   3   6       53.75       58.00      2.08 o
  -6   3   6      155.77      178.08      3.95 o
  -5   3   6     1846.67     1813.07     30.50 o
  -4   3   6      250.03      283.51      7.95 o
  -3   3   6      697.94      691.19     22.47 o
  -2   3   6      151.15      241.28      8.40 o
  -1   3   6      219.91      266.38      6.90 o
   0   3   6       31.17       24.53      0.99 o
   1   3   6        2.47        5.25      0.78 o
   2   3   6       92.22       56.36      1.32 o
   3   3   6      324.51      294.89      4.86 o
   4   3   6        0.73        1.67      0.80 o
   5   3   6      165.79      151.81      3.43 o
   6   3   6        0.75        1.97      0.76 o
   7   3   6        0.08        0.51      0.77 o
   8   3   6        4.20        5.18      0.82 o
   9   3   6       11.68        9.55      1.01 o
 -14   4   6        8.24        7.56      0.99 o
 -13   4   6        2.77        3.72      0.94 o
 -12   4   6       46.20       46.60      1.23 o
 -11   4   6        2.33        1.53      0.79 o
 -10   4   6        2.47        5.34      0.92 o
  -9   4   6      127.53      139.60      2.38 o
  -8   4   6       71.97       82.87      1.97 o
  -7   4   6      157.17      170.81      4.34 o
  -6   4   6      380.33      355.81      7.53 o
  -5   4   6      236.21      215.23      5.08 o
  -4   4   6       12.93        9.85      0.85 o
  -3   4   6        0.03       12.45      1.05 o
  -2   4   6      153.80      132.14      3.41 o
  -1   4   6      873.36      871.76     25.66 o
   0   4   6      122.00      139.65      3.16 o
   1   4   6        2.30        3.01      0.74 o
   2   4   6        7.67        6.28      0.87 o
   3   4   6       15.97       20.04      0.89 o
   4   4   6        2.74        3.93      0.84 o
   5   4   6      161.42      164.66      3.75 o
   6   4   6       39.12       34.66      1.25 o
   7   4   6       17.40       21.91      0.91 o
   8   4   6        7.93        7.91      0.91 o
   9   4   6        3.51        4.72      1.00 o
 -14   5   6       14.09       15.84      1.17 o
 -13   5   6       13.41       13.97      0.98 o
 -12   5   6        2.09        2.46      0.83 o
 -11   5   6       34.98       32.36      0.99 o
 -10   5   6       11.40       12.39      0.88 o
  -9   5   6       32.85       36.08      0.95 o
  -8   5   6       59.02       53.52      1.81 o
  -7   5   6      515.80      497.76     10.69 o
  -6   5   6       21.41       17.30      0.91 o
  -5   5   6        4.71        9.05      0.83 o
  -4   5   6       25.57       37.18      1.00 o
  -3   5   6       15.22       27.17      1.07 o
  -2   5   6       52.84       45.69      1.19 o
  -1   5   6       52.91       41.38      1.55 o
   0   5   6       44.68       45.33      0.99 o
   1   5   6        4.60        6.31      0.83 o
   2   5   6       44.17       54.90      1.71 o
   3   5   6       73.63       81.57      1.82 o
   4   5   6       97.07      105.54      3.08 o
   5   5   6       78.47       79.45      1.85 o
   6   5   6       14.75       16.54      0.95 o
   7   5   6        1.10        1.49      0.88 o
   8   5   6        6.12        4.77      1.00 o
   9   5   6        0.38        0.94      1.07 o
 -13   6   6        8.69        7.55      1.17 o
 -12   6   6        2.32        2.78      0.87 o
 -11   6   6        8.95        7.43      0.82 o
 -10   6   6        0.81        1.59      0.93 o
  -9   6   6       26.75       23.20      1.04 o
  -8   6   6       22.07       18.61      0.87 o
  -7   6   6        0.29        1.73      0.98 o
  -6   6   6       79.38       59.19      1.50 o
  -5   6   6      285.40      266.04      7.28 o
  -4   6   6      241.67      243.99      5.95 o
  -3   6   6      335.00      325.58     10.18 o
  -2   6   6       87.06       84.33      2.48 o
  -1   6   6       95.59       91.86      3.62 o
   0   6   6        0.21        0.22      0.89 o
   1   6   6        2.37        4.61      0.77 o
   2   6   6        4.00        4.59      0.86 o
   3   6   6      119.06      119.42      3.65 o
   4   6   6        5.43        3.61      0.92 o
   5   6   6       54.98       55.89      1.12 o
   6   6   6        8.92        9.02      0.92 o
   7   6   6        3.55        4.31      0.94 o
   8   6   6        0.75        1.33      1.01 o
 -13   7   6        5.64        3.82      0.96 o
 -12   7   6        4.24        5.02      1.08 o
 -11   7   6        1.97        3.72      0.89 o
 -10   7   6        2.79        2.62      0.83 o
  -9   7   6        1.01        1.05      0.93 o
  -8   7   6       90.84       78.65      2.08 o
  -7   7   6       44.53       42.05      0.91 o
  -6   7   6      241.18      219.65      5.60 o
  -5   7   6      561.81      562.68     11.38 o
  -4   7   6       13.27        9.57      0.99 o
  -3   7   6        0.19        0.88      0.97 o
  -2   7   6        4.11        3.01      0.79 o
  -1   7   6      296.09      276.65      8.63 o
   0   7   6       59.52       61.63      2.50 o
   1   7   6        4.49        5.59      0.82 o
   2   7   6        4.67        3.81      0.88 o
   3   7   6        4.71        3.91      0.91 o
   4   7   6       42.58       46.91      1.05 o
   5   7   6        0.47        0.08      0.83 o
   6   7   6       21.45       21.07      1.00 o
   7   7   6        1.51        1.56      0.94 o
 -12   8   6        0.01        1.11      1.07 o
 -11   8   6        1.08        1.56      0.88 o
 -10   8   6        5.51        7.74      0.87 o
  -9   8   6       12.55       12.35      0.95 o
  -8   8   6        0.60        1.18      0.79 o
  -7   8   6       11.96       11.79      0.90 o
  -6   8   6        0.74        1.29      0.95 o
  -5   8   6        0.02        1.18      0.81 o
  -4   8   6      284.24      267.91      7.68 o
  -3   8   6       24.78       26.92      1.07 o
  -2   8   6        6.47        6.81      1.05 o
  -1   8   6       57.70       50.34      1.52 o
   0   8   6        7.89        9.27      0.93 o
   1   8   6       19.64       15.36      0.90 o
   2   8   6       50.67       49.27      1.40 o
   3   8   6        0.00        0.92      0.85 o
   4   8   6        9.80       11.29      0.98 o
   5   8   6        7.93        9.77      0.89 o
   6   8   6        5.41        6.05      1.01 o
   7   8   6       22.10       21.14      1.34 o
 -11   9   6        3.48        4.50      0.96 o
 -10   9   6        2.55        1.29      0.90 o
  -9   9   6       11.47       11.29      1.03 o
  -8   9   6       10.42       11.82      1.01 o
  -7   9   6        6.98        7.60      1.02 o
  -6   9   6       26.55       27.32      1.04 o
  -5   9   6        7.45        5.58      0.90 o
  -4   9   6        4.52        5.75      0.81 o
  -3   9   6        1.78        2.93      0.80 o
  -2   9   6        1.04        1.61      0.90 o
  -1   9   6        6.66       10.30      0.86 o
   0   9   6       68.12       67.61      2.69 o
   1   9   6        8.49        8.80      0.85 o
   2   9   6       11.11       12.54      0.89 o
   3   9   6        0.00        0.29      0.93 o
   4   9   6        1.59        0.93      0.97 o
   5   9   6        0.36        0.58      1.00 o
   6   9   6        3.28        2.57      1.17 o
 -10  10   6        2.82        2.95      1.05 o
  -9  10   6        1.43        2.75      0.96 o
  -8  10   6       16.90       18.00      1.05 o
  -7  10   6        0.12        1.36      0.91 o
  -6  10   6       15.66       17.05      1.01 o
  -5  10   6        1.22        2.83      1.01 o
  -4  10   6       18.41       23.90      1.02 o
  -3  10   6       14.88       18.65      1.04 o
  -2  10   6        4.32        3.65      0.83 o
  -1  10   6        1.07        1.47      0.87 o
   0  10   6        6.31        6.59      1.05 o
   1  10   6        2.15        3.43      1.01 o
   2  10   6        0.09        0.41      1.00 o
   3  10   6        2.60        2.75      0.90 o
   4  10   6        1.94        1.73      0.91 o
  -8  11   6        8.96       10.50      1.13 o
  -7  11   6        0.13        0.63      1.06 o
  -6  11   6        0.17        0.96      0.96 o
  -5  11   6        3.76        4.25      1.01 o
  -4  11   6        0.13        0.26      1.05 o
  -3  11   6        0.81        1.48      0.93 o
  -2  11   6       11.50       11.14      0.95 o
  -1  11   6        1.31        2.24      1.01 o
   0  11   6       17.16       18.14      1.14 o
   1  11   6       12.56       12.66      1.02 o
   2  11   6        0.05       -0.14      0.95 o
   3  11   6        1.60        1.90      0.99 o
  -5  12   6        5.33        4.66      1.10 o
  -4  12   6        0.07        0.29      0.96 o
  -3  12   6        0.00        0.78      1.06 o
  -2  12   6        0.18        0.25      1.15 o
  -1  12   6        0.72        1.22      1.04 o
   0  12   6        2.32        2.90      0.96 o
 -15   1   7        0.87        0.72      0.96 o
 -14   1   7        7.76        7.37      0.88 o
 -13   1   7        7.66        7.83      0.84 o
 -12   1   7       20.40       20.65      0.87 o
 -11   1   7      179.26      175.51      1.72 o
 -10   1   7        4.61        2.51      0.86 o
  -9   1   7        3.63        4.66      0.91 o
  -8   1   7       65.13       54.37      1.02 o
  -7   1   7       91.85      139.17      2.52 o
  -6   1   7      205.77      244.76      2.07 o
  -5   1   7        2.81        1.11      0.89 o
  -4   1   7      348.39      306.54      5.89 o
  -3   1   7      374.63      327.08      4.97 o
  -2   1   7      349.18      368.07      5.84 o
  -1   1   7      284.68      299.32      3.90 o
   0   1   7      378.01      422.10      6.27 o
   1   1   7       58.92       79.87      1.68 o
   2   1   7       75.19       64.81      1.23 o
   3   1   7        4.59        4.30      0.73 o
   4   1   7        0.16        0.65      0.71 o
   5   1   7       13.18       16.39      0.79 o
   6   1   7        7.17        6.66      0.91 o
   7   1   7        5.42        6.00      0.92 o
   8   1   7        0.70        1.75      0.82 o
   9   1   7        3.14        2.49      1.01 o
 -15   2   7        4.39        5.30      1.06 o
 -14   2   7        0.06        0.12      0.86 o
 -13   2   7        0.17        0.98      0.88 o
 -12   2   7       17.91       22.24      0.94 o
 -11   2   7       59.92       56.24      0.99 o
 -10   2   7        4.12        2.93      0.70 o
  -9   2   7       83.69       81.17      1.07 o
  -8   2   7        5.24        2.78      0.76 o
  -7   2   7       68.30       78.61      1.06 o
  -6   2   7      510.33      484.37      6.18 o
  -5   2   7       29.59       39.58      1.01 o
  -4   2   7      687.94      763.94     11.91 o
  -3   2   7       36.84       43.84      1.14 o
  -2   2   7      929.57      947.67     19.23 o
  -1   2   7       17.29       15.12      0.82 o
   0   2   7      541.81      535.37      9.01 o
   1   2   7       85.60      111.80      2.45 o
   2   2   7        3.01        3.73      0.71 o
   3   2   7       28.86       42.76      0.89 o
   4   2   7        0.40        1.48      0.77 o
   5   2   7       57.58       51.92      0.96 o
   6   2   7       15.67       13.68      0.75 o
   7   2   7        5.58        5.97      0.89 o
   8   2   7        0.77        0.90      0.98 o
   9   2   7        0.02        0.84      1.00 o
 -15   3   7        0.25        0.89      0.95 o
 -14   3   7        0.89        0.89      0.87 o
 -13   3   7        1.77        2.23      0.88 o
 -12   3   7       59.28       58.10      1.00 o
 -11   3   7       36.61       32.89      0.96 o
 -10   3   7        3.67        3.18      0.82 o
  -9   3   7       42.09       45.96      1.00 o
  -8   3   7       19.58       23.35      0.88 o
  -7   3   7       65.67       61.12      0.99 o
  -6   3   7      622.40      622.51     12.75 o
  -5   3   7       51.40       61.27      1.12 o
  -4   3   7     1119.92     1107.67     29.86 o
  -3   3   7      748.49      782.35     26.77 o
  -2   3   7      246.66      227.99      6.02 o
  -1   3   7       36.97       26.80      0.99 o
   0   3   7      759.60      814.82     14.81 o
   1   3   7       78.43       74.78      1.83 o
   2   3   7        0.14        1.99      0.86 o
   3   3   7        0.28        0.42      0.86 o
   4   3   7       19.25       15.31      0.87 o
   5   3   7        2.81        3.05      0.87 o
   6   3   7       13.67       10.26      0.76 o
   7   3   7        1.23        1.37      0.86 o
   8   3   7        7.30        7.68      0.93 o
   9   3   7       15.52       12.28      1.05 o
 -14   4   7        2.57        2.07      0.96 o
 -13   4   7        0.96        1.32      0.98 o
 -12   4   7        5.41        5.81      0.75 o
 -11   4   7        3.70        3.83      0.86 o
 -10   4   7      154.15      155.98      2.66 o
  -9   4   7      116.90      120.93      1.96 o
  -8   4   7      270.99      274.81      5.18 o
  -7   4   7      165.64      172.46      4.86 o
  -6   4   7        2.15        3.14      0.82 o
  -5   4   7      414.28      338.64      7.45 o
  -4   4   7      238.07      231.79      6.90 o
  -3   4   7       31.67       35.62      1.09 o
  -2   4   7       11.14       16.01      0.90 o
  -1   4   7        1.22        1.90      0.97 o
   0   4   7       30.76       30.54      0.93 o
   1   4   7        7.22        8.73      0.73 o
   2   4   7       41.89       43.47      1.05 o
   3   4   7      616.24      621.57     12.98 o
   4   4   7      171.25      162.09      4.65 o
   5   4   7       43.53       34.35      1.36 o
   6   4   7        5.05        4.13      0.77 o
   7   4   7        1.02        1.09      0.97 o
   8   4   7       24.06       23.20      1.46 o
 -14   5   7        0.53        1.98      0.87 o
 -13   5   7       10.31       10.37      0.96 o
 -12   5   7       36.14       32.84      1.01 o
 -11   5   7       17.92       21.76      0.96 o
 -10   5   7        7.97       10.27      0.83 o
  -9   5   7       33.74       28.94      0.87 o
  -8   5   7      200.58      188.63      5.11 o
  -7   5   7       69.13       60.97      1.64 o
  -6   5   7       44.17       55.06      5.21 o
  -5   5   7       55.91       71.06      1.95 o
  -4   5   7       65.81       56.52      1.00 o
  -3   5   7       61.67       59.76      2.38 o
  -2   5   7       11.19       12.78      1.03 o
  -1   5   7       29.60       25.30      0.89 o
   0   5   7       20.22       18.29      0.87 o
   1   5   7       12.78       11.96      0.84 o
   2   5   7       16.50       15.01      0.87 o
   3   5   7       23.17       24.34      0.90 o
   4   5   7       18.08       16.28      0.88 o
   5   5   7       14.81       15.51      0.91 o
   6   5   7       11.02       12.10      0.87 o
   7   5   7        3.61        4.72      0.94 o
   8   5   7        0.60        0.20      0.89 o
 -13   6   7        8.12        7.49      1.02 o
 -12   6   7        7.81        9.79      1.09 o
 -11   6   7       20.37       22.46      1.04 o
 -10   6   7        0.54        0.67      0.80 o
  -9   6   7        0.85        0.52      0.74 o
  -8   6   7       60.24       49.57      1.49 o
  -7   6   7      248.01      232.12      5.64 o
  -6   6   7      105.19      108.27      2.81 o
  -5   6   7        6.90        5.05      0.84 o
  -4   6   7       98.33      110.29      1.55 o
  -3   6   7       79.14       68.06      1.98 o
  -2   6   7        7.35        6.02      0.90 o
  -1   6   7       62.69       62.11      2.86 o
   0   6   7       47.89       55.51      1.93 o
   1   6   7       15.90       15.32      1.13 o
   2   6   7      135.91      138.58      2.23 o
   3   6   7      155.63      168.66      4.85 o
   4   6   7        6.24        5.22      0.80 o
   5   6   7      120.02      118.19      5.22 o
   6   6   7       11.51       13.07      1.06 o
   7   6   7       13.29       12.40      0.85 o
 -13   7   7        1.71        1.61      0.95 o
 -12   7   7        0.76        0.32      1.01 o
 -11   7   7        6.64        7.98      0.94 o
 -10   7   7        4.35        3.05      0.84 o
  -9   7   7        1.56        0.91      0.84 o
  -8   7   7        9.56       10.94      0.86 o
  -7   7   7       31.36       35.58      1.01 o
  -6   7   7      107.97       94.69      2.70 o
  -5   7   7        0.17        2.26      0.85 o
  -4   7   7       23.24       27.39      1.20 o
  -3   7   7       94.94       76.90      1.86 o
  -2   7   7       46.64       39.65      2.00 o
  -1   7   7       13.67       10.68      1.08 o
   0   7   7       68.11       66.20      2.73 o
   1   7   7       88.72       85.32      3.13 o
   2   7   7        0.70        1.97      0.95 o
   3   7   7        0.34        0.40      0.93 o
   4   7   7       12.76       11.67      0.95 o
   5   7   7       72.89       75.10      2.27 o
   6   7   7        2.08        1.39      0.96 o
   7   7   7        2.61        2.70      1.15 o
 -12   8   7        0.14        1.40      1.03 o
 -11   8   7        0.42        1.96      1.07 o
 -10   8   7        6.47        9.59      0.91 o
  -9   8   7        0.00        0.84      0.91 o
  -8   8   7        2.31        2.60      0.98 o
  -7   8   7       32.97       29.62      1.02 o
  -6   8   7       29.51       23.63      1.09 o
  -5   8   7        1.89        3.38      0.92 o
  -4   8   7        1.30        1.54      0.89 o
  -3   8   7       17.13       23.46      0.88 o
  -2   8   7       19.35       20.08      1.02 o
  -1   8   7       33.00       34.75      1.40 o
   0   8   7       48.79       48.06      1.69 o
   1   8   7       53.53       58.25      2.16 o
   2   8   7       23.61       21.43      1.01 o
   3   8   7        4.85        4.12      0.88 o
   4   8   7        5.81        6.51      1.07 o
   5   8   7        6.40        5.93      0.94 o
   6   8   7        1.26        2.18      0.96 o
 -11   9   7       19.70       20.99      1.09 o
 -10   9   7        0.00        0.77      0.93 o
  -9   9   7        7.61        9.39      0.92 o
  -8   9   7        0.20        1.21      1.08 o
  -7   9   7        1.48        2.78      0.90 o
  -6   9   7        1.21        2.18      0.92 o
  -5   9   7        1.25        1.76      0.97 o
  -4   9   7       35.41       33.23      0.98 o
  -3   9   7        3.05        3.29      1.01 o
  -2   9   7        3.17        3.69      0.94 o
  -1   9   7      170.75      154.01      5.72 o
   0   9   7       47.87       47.54      1.18 o
   1   9   7        1.78        1.97      0.85 o
   2   9   7        0.04       -0.45      0.94 o
   3   9   7        0.02        0.84      0.97 o
   4   9   7        5.58        6.04      0.95 o
   5   9   7        0.48        0.42      1.04 o
 -10  10   7        1.57        2.10      1.20 o
  -9  10   7        4.08        5.96      1.11 o
  -8  10   7        0.72        0.64      0.96 o
  -7  10   7        3.03        4.24      0.97 o
  -6  10   7       25.37       20.88      1.09 o
  -5  10   7        3.86        5.02      1.03 o
  -4  10   7       16.82       18.98      0.99 o
  -3  10   7        0.03        1.40      0.84 o
  -2  10   7       11.91       11.24      0.97 o
  -1  10   7        5.02        5.94      0.98 o
   0  10   7       15.62       15.35      1.01 o
   1  10   7        5.90        6.67      0.94 o
   2  10   7        0.07        0.68      0.96 o
   3  10   7        3.52        4.18      1.04 o
   4  10   7        0.42        1.31      1.11 o
  -8  11   7        2.93        2.43      1.05 o
  -7  11   7        0.01        0.84      1.00 o
  -6  11   7        0.57        1.37      0.96 o
  -5  11   7        1.74        2.75      0.93 o
  -4  11   7        0.00        0.78      1.03 o
  -3  11   7        2.15        3.08      1.05 o
  -2  11   7       13.95       14.87      1.05 o
  -1  11   7        1.31        2.03      0.96 o
   0  11   7        0.08        0.87      1.08 o
   1  11   7        0.00        0.61      1.06 o
   2  11   7        2.78        3.51      1.20 o
  -5  12   7        1.33        1.95      1.10 o
  -4  12   7        1.91        2.10      1.05 o
  -3  12   7        1.92        2.92      1.05 o
  -2  12   7        6.54        6.62      1.23 o
  -1  12   7       12.61       12.39      1.06 o
 -15   0   8        0.08        1.21      1.48 o
 -14   0   8        1.35        0.43      1.37 o
 -13   0   8        0.86        0.86      1.07 o
 -12   0   8       44.01       43.46      2.41 o
 -11   0   8        0.27        1.04      1.21 o
 -10   0   8       75.56       81.77      1.54 o
  -9   0   8        8.38        8.80      1.29 o
  -8   0   8        6.72        4.50      1.12 o
  -7   0   8      556.92      570.67      4.41 o
  -6   0   8      537.26      558.43     13.48 o
  -5   0   8     1550.36     1338.92     24.25 o
  -4   0   8      535.66      601.84     12.37 o
  -3   0   8     1578.69     1663.26     39.84 o
  -2   0   8     3811.68     3646.57     59.52 o
  -1   0   8     4470.56     4629.88     44.51 o
   0   0   8      652.89      731.19     13.77 o
   1   0   8      478.18      450.43     11.67 o
   2   0   8        1.95        4.55      0.98 o
   3   0   8      231.26      260.61      6.25 o
   4   0   8      412.88      394.00      9.15 o
   5   0   8        4.69        4.35      1.12 o
   6   0   8        0.00        1.33      1.27 o
   7   0   8        0.90        1.74      1.18 o
   8   0   8        8.40       10.12      1.40 o
 -15   1   8        0.02        0.41      0.90 o
 -14   1   8        5.20        4.76      0.89 o
 -13   1   8       43.77       42.35      1.08 o
 -12   1   8       24.02       23.84      0.81 o
 -11   1   8       84.99       87.53      1.11 o
 -10   1   8        4.28        3.63      0.84 o
  -9   1   8       10.38       10.11      0.84 o
  -8   1   8       31.62       44.09      1.52 o
  -7   1   8      109.39       84.88      1.23 o
  -6   1   8      207.02      218.72      3.01 o
  -5   1   8       11.79       11.76      0.90 o
  -4   1   8      250.34      246.15      4.82 o
  -3   1   8     1704.41     1763.49     27.70 o
  -2   1   8       28.43       44.23      2.99 o
  -1   1   8      141.40      164.44      1.83 o
   0   1   8      371.90      319.26      5.56 o
   1   1   8       21.26       15.83      0.82 o
   2   1   8      217.90      242.99      4.38 o
   3   1   8        5.80        2.71      0.75 o
   4   1   8        4.47        3.71      0.75 o
   5   1   8        1.96        6.00      0.86 o
   6   1   8       10.13        6.83      0.94 o
   7   1   8        0.54        2.24      0.84 o
   8   1   8        5.24        4.67      0.98 o
 -15   2   8        6.98        5.86      0.88 o
 -14   2   8        2.13        3.05      0.94 o
 -13   2   8        5.67        6.37      0.79 o
 -12   2   8        1.35        2.02      0.82 o
 -11   2   8       59.74       56.65      0.99 o
 -10   2   8      124.46      116.51      1.36 o
  -9   2   8      131.93      120.46      1.54 o
  -8   2   8       15.90       12.46      0.80 o
  -7   2   8        6.51       14.54      0.89 o
  -6   2   8       59.48       57.51      1.15 o
  -5   2   8        7.73        0.60      0.92 o
  -4   2   8      230.17      202.80      4.50 o
  -3   2   8      197.66      197.76      3.21 o
  -2   2   8      379.17      365.69      7.73 o
  -1   2   8        4.53       15.57      0.84 o
   0   2   8      227.37      261.96      4.23 o
   1   2   8      221.43      240.50      5.41 o
   2   2   8       69.62       63.91      1.38 o
   3   2   8        8.67        6.23      0.71 o
   4   2   8        0.39        0.54      0.76 o
   5   2   8       77.40       74.63      1.94 o
   6   2   8       82.55       78.84      1.31 o
   7   2   8        0.39        0.96      0.91 o
   8   2   8        8.92        9.80      1.02 o
 -15   3   8        1.19        1.45      1.00 o
 -14   3   8        1.41        1.41      0.87 o
 -13   3   8        1.29        2.69      0.79 o
 -12   3   8        9.04        8.91      0.90 o
 -11   3   8       98.34       92.79      1.14 o
 -10   3   8      100.99       88.55      1.11 o
  -9   3   8        7.67       13.80      0.78 o
  -8   3   8        0.69        1.39      0.76 o
  -7   3   8       29.54       28.76      0.94 o
  -6   3   8        3.19        1.68      0.80 o
  -5   3   8      126.04      147.49      2.53 o
  -4   3   8      169.99      166.77      4.31 o
  -3   3   8      268.08      273.57      7.25 o
  -2   3   8       29.40       36.29      1.15 o
  -1   3   8       26.06       28.22      0.88 o
   0   3   8        6.02        7.84      0.80 o
   1   3   8      226.38      236.10      4.81 o
   2   3   8       57.21       70.64      1.64 o
   3   3   8        1.41        1.18      0.80 o
   4   3   8        0.77        0.32      0.82 o
   5   3   8        2.51        2.17      0.85 o
   6   3   8        4.21        2.87      0.84 o
   7   3   8       14.66       14.32      0.91 o
   8   3   8        0.21        1.58      0.93 o
 -15   4   8        0.47        0.62      0.97 o
 -14   4   8        0.01       -0.26      0.93 o
 -13   4   8        8.15        8.55      0.98 o
 -12   4   8       28.57       27.92      0.99 o
 -11   4   8        1.41        2.52      0.86 o
 -10   4   8        0.23        1.27      0.80 o
  -9   4   8      345.55      324.20      6.98 o
  -8   4   8      172.36      165.86      3.18 o
  -7   4   8      104.17       95.52      2.90 o
  -6   4   8      180.00      194.52      4.38 o
  -5   4   8      126.30      156.67      3.34 o
  -4   4   8       30.80       29.42      1.01 o
  -3   4   8        0.07        1.22      0.87 o
  -2   4   8        1.65        0.36      1.07 o
  -1   4   8        1.79        2.01      0.89 o
   0   4   8      152.76      138.58      3.61 o
   1   4   8      161.05      152.29      3.61 o
   2   4   8       64.48       60.60      1.20 o
   3   4   8       65.41       54.42      1.31 o
   4   4   8       45.57       36.91      0.88 o
   5   4   8        5.69        5.39      0.88 o
   6   4   8       18.55       18.53      0.96 o
   7   4   8       27.17       30.27      1.47 o
   8   4   8        0.73        1.58      0.94 o
 -14   5   8        6.99        6.39      0.96 o
 -13   5   8       11.49        9.48      0.90 o
 -12   5   8        0.34        0.47      0.87 o
 -11   5   8        5.31        5.80      0.83 o
 -10   5   8      134.26      128.91      2.49 o
  -9   5   8       12.09       11.56      0.91 o
  -8   5   8        1.78        3.43      0.86 o
  -7   5   8      429.47      423.58      8.55 o
  -6   5   8      334.52      361.18      7.07 o
  -5   5   8       34.28       38.88      1.08 o
  -4   5   8        0.36        0.55      0.88 o
  -3   5   8      145.63      138.37      5.77 o
  -2   5   8        6.45        2.44      1.04 o
  -1   5   8        6.35        6.27      0.98 o
   0   5   8       74.67       68.16      1.62 o
   1   5   8      442.41      444.43     10.53 o
   2   5   8      436.64      416.76      5.75 o
   3   5   8        7.09        8.18      0.95 o
   4   5   8       17.31       23.51      1.20 o
   5   5   8       47.28       38.67      1.10 o
   6   5   8       18.76       18.65      0.99 o
   7   5   8        7.59        7.28      0.95 o
 -14   6   8        0.20        0.58      1.04 o
 -13   6   8        0.01        0.71      0.98 o
 -12   6   8        3.02        3.14      0.94 o
 -11   6   8       17.33       18.32      1.10 o
 -10   6   8       59.79       56.44      1.40 o
  -9   6   8       90.37       95.24      2.28 o
  -8   6   8      492.96      453.16      9.96 o
  -7   6   8       13.63       14.89      0.84 o
  -6   6   8       29.58       32.68      0.92 o
  -5   6   8       17.29       15.69      0.95 o
  -4   6   8       29.16       28.47      1.06 o
  -3   6   8       17.80       16.83      0.96 o
  -2   6   8      194.71      174.76      5.67 o
  -1   6   8        6.19        7.04      1.00 o
   0   6   8       47.17       57.47      1.82 o
   1   6   8        4.36        6.97      0.81 o
   2   6   8       36.36       39.73      1.14 o
   3   6   8      140.63      137.50      2.19 o
   4   6   8        7.86        9.66      0.90 o
   5   6   8        0.39        0.47      0.99 o
   6   6   8        0.25        0.56      0.86 o
   7   6   8        0.45        2.43      0.97 o
 -13   7   8        3.91        4.76      1.02 o
 -12   7   8        0.19        1.19      0.95 o
 -11   7   8        1.75        1.63      0.85 o
 -10   7   8        5.04        4.57      0.90 o
  -9   7   8       41.03       40.18      1.29 o
  -8   7   8       21.04       25.70      0.93 o
  -7   7   8        8.71        8.58      0.96 o
  -6   7   8       13.72       12.17      0.92 o
  -5   7   8       17.77       21.21      0.88 o
  -4   7   8       88.51       76.74      1.33 o
  -3   7   8        0.81        2.50      0.95 o
  -2   7   8        0.18        1.63      1.18 o
  -1   7   8       59.31       51.51      1.13 o
   0   7   8      154.73      142.03      3.94 o
   1   7   8        6.12        7.06      0.96 o
   2   7   8        1.76        1.09      0.87 o
   3   7   8        5.33        5.09      0.87 o
   4   7   8       33.33       30.77      1.48 o
   5   7   8        4.80        4.77      1.06 o
   6   7   8        2.14        2.40      0.91 o
 -12   8   8        0.27        1.42      0.96 o
 -11   8   8       14.43       16.57      1.03 o
 -10   8   8       32.29       28.89      1.07 o
  -9   8   8        0.13       -0.08      0.94 o
  -8   8   8       41.79       40.10      1.41 o
  -7   8   8       17.00       18.21      0.97 o
  -6   8   8       76.19       79.66      1.47 o
  -5   8   8        2.22        1.94      0.89 o
  -4   8   8        1.76        1.44      0.82 o
  -3   8   8       75.00       64.12      2.31 o
  -2   8   8        2.79        0.86      0.88 o
  -1   8   8       58.19       59.33      3.34 o
   0   8   8       63.31       62.07      2.21 o
   1   8   8       68.15       68.66      2.23 o
   2   8   8        6.66        8.38      0.99 o
   3   8   8        4.58        6.43      0.95 o
   4   8   8       50.02       51.64      1.91 o
   5   8   8        0.50        2.07      0.94 o
 -11   9   8        0.72        0.60      0.93 o
 -10   9   8        0.11        0.54      1.00 o
  -9   9   8        0.11        1.23      0.85 o
  -8   9   8        2.83        2.74      0.88 o
  -7   9   8        4.33        5.30      0.91 o
  -6   9   8        4.06        6.07      0.92 o
  -5   9   8        1.03        0.18      0.90 o
  -4   9   8       31.00       30.40      1.07 o
  -3   9   8       13.53       14.62      1.04 o
  -2   9   8       17.36       19.35      1.10 o
  -1   9   8        0.01        0.03      1.06 o
   0   9   8       20.44       23.39      1.04 o
   1   9   8        0.03        1.04      0.99 o
   2   9   8        3.99        3.67      0.98 o
   3   9   8        3.59        4.01      1.02 o
   4   9   8        2.61        2.49      1.04 o
 -10  10   8        0.36        0.66      1.16 o
  -9  10   8        4.99        5.29      0.95 o
  -8  10   8        2.13        3.17      0.99 o
  -7  10   8        1.06        2.40      0.94 o
  -6  10   8        0.11        0.56      0.93 o
  -5  10   8        3.10        2.65      0.95 o
  -4  10   8        0.23        1.01      1.12 o
  -3  10   8        0.03        0.58      1.12 o
  -2  10   8        1.17        1.11      0.98 o
  -1  10   8        6.37        5.62      1.08 o
   0  10   8        2.65        4.05      0.99 o
   1  10   8       18.55       18.64      1.05 o
   2  10   8        1.97        1.94      1.15 o
   3  10   8        2.60        2.46      1.19 o
  -8  11   8        0.01        0.11      1.17 o
  -7  11   8        5.26        6.13      1.08 o
  -6  11   8        0.08        1.26      1.05 o
  -5  11   8        2.79        4.05      0.98 o
  -4  11   8        0.60        0.99      1.04 o
  -3  11   8        8.00        8.41      1.13 o
  -2  11   8       10.63       10.01      1.12 o
  -1  11   8        5.47        5.50      1.10 o
   0  11   8        4.13        3.69      1.01 o
   1  11   8        0.13        1.27      1.25 o
  -4  12   8        0.08        1.11      1.07 o
  -3  12   8        0.45        0.70      1.09 o
 -15   1   9        3.72        2.77      0.90 o
 -14   1   9       13.74       14.74      0.86 o
 -13   1   9       63.92       61.96      1.60 o
 -12   1   9        0.68        1.85      0.84 o
 -11   1   9        0.02        1.20      0.85 o
 -10   1   9        1.15        1.09      0.83 o
  -9   1   9       55.61       45.64      1.12 o
  -8   1   9        5.09        0.85      0.77 o
  -7   1   9      124.40      150.89      2.66 o
  -6   1   9       71.90       76.41      1.46 o
  -5   1   9       79.52       92.63      1.43 o
  -4   1   9        7.67        5.13      0.92 o
  -3   1   9        0.05        3.24      0.90 o
  -2   1   9      414.81      404.64      5.41 o
  -1   1   9       11.21       13.26      0.89 o
   0   1   9        0.49        1.22      0.85 o
   1   1   9       19.43       20.74      0.92 o
   2   1   9      106.61      112.20      2.91 o
   3   1   9      181.43      160.73      2.55 o
   4   1   9        0.09        0.97      0.81 o
   5   1   9        5.24        7.38      0.82 o
   6   1   9        1.71        3.71      0.94 o
   7   1   9        0.19        0.82      0.89 o
   8   1   9        2.68        3.08      0.94 o
 -15   2   9        0.39        0.97      0.99 o
 -14   2   9        3.44        3.79      0.95 o
 -13   2   9        4.47        5.81      1.00 o
 -12   2   9      201.70      198.26      1.73 o
 -11   2   9        0.58        0.18      0.81 o
 -10   2   9        0.01        1.20      0.93 o
  -9   2   9        1.90        2.23      0.83 o
  -8   2   9        7.98        8.78      0.97 o
  -7   2   9      529.18      535.26     10.07 o
  -6   2   9      263.75      280.60      5.58 o
  -5   2   9     1051.60     1175.85     23.14 o
  -4   2   9      192.43      287.96      5.23 o
  -3   2   9      457.45      464.91      9.39 o
  -2   2   9        6.87        4.84      0.82 o
  -1   2   9       47.01       39.52      0.94 o
   0   2   9        3.84        3.78      0.77 o
   1   2   9       21.63       25.80      0.92 o
   2   2   9        7.28        9.29      0.93 o
   3   2   9       34.65       35.12      0.83 o
   4   2   9       28.82       35.47      0.99 o
   5   2   9       29.25       30.58      1.00 o
   6   2   9       10.76        9.83      0.91 o
   7   2   9        0.88        1.26      0.94 o
   8   2   9        2.10        2.23      0.96 o
 -15   3   9        0.04        0.75      1.09 o
 -14   3   9        9.09        9.44      1.00 o
 -13   3   9       16.74       16.24      0.96 o
 -12   3   9       23.23       24.56      0.96 o
 -11   3   9       72.22       72.96      1.29 o
 -10   3   9        0.00        0.57      0.82 o
  -9   3   9        0.75        1.61      0.75 o
  -8   3   9        4.85        3.54      0.88 o
  -7   3   9       16.45       14.07      0.82 o
  -6   3   9       31.65       28.25      1.04 o
  -5   3   9       52.36       74.84      1.41 o
  -4   3   9      110.94      112.99      3.09 o
  -3   3   9      178.59      147.98      3.47 o
  -2   3   9       66.78       79.45      1.92 o
  -1   3   9        4.62        2.57      0.81 o
   0   3   9       71.57       54.00      1.11 o
   1   3   9       64.98       76.67      1.71 o
   2   3   9      104.13       95.54      2.33 o
   3   3   9        0.03        0.56      0.92 o
   4   3   9       34.16       33.79      0.97 o
   5   3   9        6.97        8.08      0.95 o
   6   3   9        2.28        4.61      0.85 o
   7   3   9        2.84        3.31      0.94 o
 -15   4   9        6.14        5.63      0.99 o
 -14   4   9       15.86       13.80      0.94 o
 -13   4   9       11.76       13.72      1.06 o
 -12   4   9        0.60        1.37      0.79 o
 -11   4   9       10.36        8.21      0.88 o
 -10   4   9       16.04       14.48      0.90 o
  -9   4   9      241.69      226.05      5.07 o
  -8   4   9      313.68      307.34      5.53 o
  -7   4   9       31.51       35.24      0.95 o
  -6   4   9       16.00       13.92      0.88 o
  -5   4   9       15.17       11.19      0.88 o
  -4   4   9       22.72       18.70      0.95 o
  -3   4   9       64.06       57.69      1.37 o
  -2   4   9      181.62      200.01      5.35 o
  -1   4   9       33.19       40.89      1.04 o
   0   4   9       23.37       21.67      0.93 o
   1   4   9        1.16        2.91      0.89 o
   2   4   9      179.98      181.14      3.63 o
   3   4   9      161.37      160.77      3.02 o
   4   4   9       14.95       14.05      0.92 o
   5   4   9        3.58        4.73      0.90 o
   6   4   9        2.62        3.11      0.89 o
   7   4   9        6.18        6.85      0.98 o
 -14   5   9        5.84        5.57      1.11 o
 -13   5   9        2.48        2.82      0.96 o
 -12   5   9       27.86       27.72      0.97 o
 -11   5   9        8.59        6.92      0.87 o
 -10   5   9       14.78       13.81      0.90 o
  -9   5   9       21.91       18.93      0.93 o
  -8   5   9       15.28       17.24      0.95 o
  -7   5   9        4.94        4.18      0.82 o
  -6   5   9        4.50        4.46      0.94 o
  -5   5   9       10.00        8.19      0.87 o
  -4   5   9      208.92      224.31      7.27 o
  -3   5   9      190.85      188.88      6.50 o
  -2   5   9      198.75      187.39      6.60 o
  -1   5   9        3.14        3.42      0.84 o
   0   5   9        2.14        2.76      0.94 o
   1   5   9        2.78        3.59      0.92 o
   2   5   9        0.32        1.44      0.88 o
   3   5   9        5.86        9.20      0.98 o
   4   5   9        0.57        1.52      0.94 o
   5   5   9        3.14        3.77      0.98 o
   6   5   9        0.06        0.37      0.93 o
   7   5   9        0.00        0.01      0.92 o
 -14   6   9        0.00        0.55      0.93 o
 -13   6   9        0.06       -0.17      0.96 o
 -12   6   9       22.02       21.09      0.95 o
 -11   6   9        6.86        6.14      0.87 o
 -10   6   9        0.00        1.48      1.03 o
  -9   6   9       46.47       44.87      1.15 o
  -8   6   9      259.88      247.45      5.05 o
  -7   6   9      344.89      345.67      7.48 o
  -6   6   9       13.75       13.16      0.92 o
  -5   6   9       36.87       33.83      1.10 o
  -4   6   9       53.49       38.87      1.20 o
  -3   6   9       92.38       73.23      1.75 o
  -2   6   9       96.18      102.24      3.48 o
  -1   6   9        5.79        5.54      0.98 o
   0   6   9       31.79       32.63      1.15 o
   1   6   9        3.05        3.24      0.85 o
   2   6   9        9.22        8.72      0.96 o
   3   6   9       45.98       44.19      1.36 o
   4   6   9        0.44        0.52      0.87 o
   5   6   9        0.95        1.03      0.95 o
   6   6   9        0.42        0.16      0.99 o
 -13   7   9        9.25        7.95      1.01 o
 -12   7   9        0.08        0.61      0.93 o
 -11   7   9        8.47        7.78      0.95 o
 -10   7   9       58.65       49.05      1.13 o
  -9   7   9        7.24        6.51      0.92 o
  -8   7   9       16.88       16.43      0.93 o
  -7   7   9        3.11        4.42      0.96 o
  -6   7   9        2.36        1.46      0.82 o
  -5   7   9        0.01        0.12      0.87 o
  -4   7   9        0.22        0.76      0.95 o
  -3   7   9      193.02      182.66      4.77 o
  -2   7   9       12.33       11.85      0.96 o
  -1   7   9       21.70       23.98      1.04 o
   0   7   9       97.97      100.11      3.78 o
   1   7   9       45.79       45.94      1.25 o
   2   7   9       15.90       15.03      0.96 o
   3   7   9       45.49       46.17      2.01 o
   4   7   9        2.98        4.85      1.00 o
   5   7   9       16.82       16.70      0.96 o
 -12   8   9        0.25        0.70      0.97 o
 -11   8   9        2.66        3.84      1.07 o
 -10   8   9        5.20        4.44      0.99 o
  -9   8   9       10.80       11.61      0.94 o
  -8   8   9        0.60        0.82      0.90 o
  -7   8   9       20.16       20.69      1.05 o
  -6   8   9        0.02        1.01      0.95 o
  -5   8   9        0.50        1.54      0.92 o
  -4   8   9       36.23       34.39      1.20 o
  -3   8   9        4.87        5.52      1.08 o
  -2   8   9       11.25        8.88      0.92 o
  -1   8   9       34.97       31.54      1.15 o
   0   8   9       20.22       15.90      0.97 o
   1   8   9      110.67      109.60      4.88 o
   2   8   9        1.31        1.74      0.97 o
   3   8   9       26.21       24.95      1.19 o
   4   8   9       12.93       13.11      1.15 o
   5   8   9        2.63        2.79      0.95 o
 -11   9   9       11.28       10.69      1.01 o
 -10   9   9        1.82        2.02      0.88 o
  -9   9   9        0.14        1.22      1.05 o
  -8   9   9        7.80        7.54      0.95 o
  -7   9   9        0.98        2.13      0.92 o
  -6   9   9        0.06        0.97      0.92 o
  -5   9   9       26.50       26.10      1.01 o
  -4   9   9        7.18        7.94      1.08 o
  -3   9   9        1.97        2.09      1.11 o
  -2   9   9        0.00        1.54      1.11 o
  -1   9   9       69.34       58.86      2.29 o
   0   9   9       11.13        8.44      1.11 o
   1   9   9        1.94        2.39      1.19 o
   2   9   9       15.66       16.85      1.20 o
   3   9   9        2.72        2.10      1.08 o
 -10  10   9        0.01        1.68      0.99 o
  -9  10   9        2.27        3.82      1.13 o
  -8  10   9        5.49        5.39      1.02 o
  -7  10   9        1.65        1.28      0.95 o
  -6  10   9       19.78       17.65      1.13 o
  -5  10   9        3.35        4.01      1.18 o
  -4  10   9        2.49        1.76      1.05 o
  -3  10   9        1.01        1.99      1.04 o
  -2  10   9        2.41        3.31      0.98 o
  -1  10   9       21.51       18.88      1.26 o
   0  10   9        7.83        8.14      1.08 o
   1  10   9        6.62        4.30      1.15 o
   2  10   9        2.36        2.19      1.29 o
  -8  11   9        2.02        1.57      0.93 o
  -7  11   9        3.40        4.97      1.11 o
  -6  11   9        9.53        7.25      1.10 o
  -5  11   9       11.43       14.94      1.27 o
  -4  11   9        0.11        0.60      1.15 o
  -3  11   9        8.87        9.85      1.07 o
  -2  11   9        0.05        0.28      1.19 o
  -1  11   9       10.60       10.27      1.13 o
   0  11   9        3.91        4.10      1.15 o
 -16   0  10        0.17       -0.05      1.54 o
 -15   0  10        7.84        6.01      1.82 o
 -14   0  10       33.90       30.01      1.43 o
 -13   0  10        3.44        5.00      1.44 o
 -12   0  10       44.23       44.13      1.49 o
 -11   0  10      100.00       93.03      1.48 o
 -10   0  10        5.00        2.29      1.35 o
  -9   0  10        8.77        7.39      1.07 o
  -8   0  10      292.19      247.84      7.89 o
  -7   0  10       57.35       57.66      1.79 o
  -6   0  10       48.09       74.45      1.78 o
  -5   0  10      336.76      294.27      7.38 o
  -4   0  10     1298.03     1347.52     38.98 o
  -3   0  10        7.57       15.95      1.20 o
  -2   0  10       64.93       80.93      1.60 o
  -1   0  10     1051.80     1085.14     15.87 o
   0   0  10       47.91       40.73      1.35 o
   1   0  10       77.74       67.82      2.29 o
   2   0  10        2.66        7.18      1.18 o
   3   0  10       22.49       23.51      1.62 o
   4   0  10      470.30      461.66     13.24 o
   5   0  10        0.00        1.36      1.18 o
   6   0  10        8.63        8.75      1.46 o
   7   0  10        2.88        1.86      1.34 o
 -16   1  10        8.56        7.13      1.17 o
 -15   1  10       12.11       12.05      0.95 o
 -14   1  10       16.97       14.96      1.01 o
 -13   1  10        8.36        9.01      0.87 o
 -12   1  10        1.62        1.91      0.88 o
 -11   1  10       14.79       13.44      0.87 o
 -10   1  10       36.08       34.58      0.93 o
  -9   1  10      331.45      349.99      4.31 o
  -8   1  10       29.00       27.31      0.94 o
  -7   1  10      542.96      533.26      9.85 o
  -6   1  10      144.52      146.74      2.26 o
  -5   1  10      148.55      162.85      2.80 o
  -4   1  10      276.19      271.76      3.86 o
  -3   1  10     1064.84     1067.87     11.58 o
  -2   1  10       72.37       76.53      1.11 o
  -1   1  10        0.58        3.63      0.74 o
   0   1  10      113.78      116.92      1.55 o
   1   1  10       56.18       46.94      1.10 o
   2   1  10      386.08      390.97      7.63 o
   3   1  10       23.03       27.40      1.23 o
   4   1  10       12.67       18.99      0.92 o
   5   1  10        8.66       13.51      0.92 o
   6   1  10       19.56       15.13      0.93 o
   7   1  10        7.91        7.78      1.03 o
 -15   2  10        7.69        8.03      0.98 o
 -14   2  10       18.01       18.43      1.04 o
 -13   2  10       12.53       11.87      0.88 o
 -12   2  10        6.05        5.51      0.84 o
 -11   2  10        0.31        2.12      0.81 o
 -10   2  10       62.35       56.72      1.06 o
  -9   2  10       15.74       10.95      0.86 o
  -8   2  10       49.73       45.99      1.12 o
  -7   2  10       30.63       18.99      1.07 o
  -6   2  10      108.97      137.76      2.18 o
  -5   2  10      209.11      185.73      3.25 o
  -4   2  10       23.52       18.74      0.98 o
  -3   2  10      124.21      115.54      2.82 o
  -2   2  10      416.56      420.85      5.08 o
  -1   2  10        0.08        0.99      0.86 o
   0   2  10        8.05        6.80      0.81 o
   1   2  10      299.31      291.30      7.07 o
   2   2  10       60.68       58.64      1.68 o
   3   2  10       27.36       23.20      0.97 o
   4   2  10        0.02        1.78      1.04 o
   5   2  10       19.28       19.54      1.01 o
   6   2  10        3.56        3.05      0.88 o
   7   2  10        0.00        1.79      1.08 o
 -15   3  10        0.00        0.39      0.95 o
 -14   3  10        0.01        0.27      0.84 o
 -13   3  10       19.00       19.80      0.99 o
 -12   3  10        3.13        5.24      0.93 o
 -11   3  10      135.23      135.05      2.15 o
 -10   3  10        1.05        1.37      0.87 o
  -9   3  10        1.40        0.85      0.78 o
  -8   3  10        0.64        1.47      0.89 o
  -7   3  10        7.78        8.22      0.96 o
  -6   3  10       30.40       30.89      1.01 o
  -5   3  10       40.78       38.76      1.10 o
  -4   3  10      104.44      127.91      2.83 o
  -3   3  10       91.22       99.18      1.95 o
  -2   3  10       97.60      110.31      1.90 o
  -1   3  10       24.70       23.59      0.95 o
   0   3  10      816.95      802.30      9.73 o
   1   3  10      144.98      134.45      2.24 o
   2   3  10       54.32       56.65      1.50 o
   3   3  10        3.70        4.07      0.90 o
   4   3  10        7.09        4.85      0.85 o
   5   3  10        0.16        0.54      1.02 o
   6   3  10       11.27       13.90      1.01 o
   7   3  10        0.12        1.22      1.12 o
 -15   4  10        0.33        0.95      1.01 o
 -14   4  10        2.67        3.34      0.99 o
 -13   4  10        5.70        4.94      0.99 o
 -12   4  10        1.68        1.70      0.88 o
 -11   4  10       76.60       73.82      1.81 o
 -10   4  10       22.97       24.42      1.13 o
  -9   4  10        6.57       11.38      0.90 o
  -8   4  10       42.29       53.06      1.38 o
  -7   4  10       93.07       95.61      1.73 o
  -6   4  10      100.22       92.72      2.00 o
  -5   4  10       63.94       71.20      1.67 o
  -4   4  10       45.92       38.33      1.21 o
  -3   4  10      193.74      149.97      4.76 o
  -2   4  10      139.92      138.77      2.30 o
  -1   4  10       49.51       46.46      0.99 o
   0   4  10      250.44      260.21      5.04 o
   1   4  10       13.39       18.11      0.91 o
   2   4  10        4.66        5.59      0.88 o
   3   4  10        2.04        2.98      0.92 o
   4   4  10        1.34        2.10      0.98 o
   5   4  10        5.38        4.79      0.99 o
   6   4  10        6.65        5.31      1.00 o
 -14   5  10       11.53       11.67      0.98 o
 -13   5  10       23.02       21.85      1.01 o
 -12   5  10       11.71       12.80      0.96 o
 -11   5  10       59.32       60.81      1.23 o
 -10   5  10       53.93       51.26      1.44 o
  -9   5  10      288.88      285.72      7.56 o
  -8   5  10      246.33      252.24      5.53 o
  -7   5  10       56.21       61.11      1.38 o
  -6   5  10       98.06       86.68      1.73 o
  -5   5  10      271.46      254.73      7.85 o
  -4   5  10        1.95        3.64      1.02 o
  -3   5  10        0.47        1.41      0.93 o
  -2   5  10       13.99       13.55      0.99 o
  -1   5  10       18.40       15.97      1.08 o
   0   5  10       34.40       35.31      0.99 o
   1   5  10       94.94       93.81      1.79 o
   2   5  10       98.86       98.17      2.71 o
   3   5  10       26.69       26.08      0.98 o
   4   5  10       15.42       18.81      0.92 o
   5   5  10        5.60        4.17      1.02 o
   6   5  10        7.36        7.72      1.05 o
 -14   6  10        0.02        0.89      1.07 o
 -13   6  10        2.79        3.57      1.00 o
 -12   6  10        2.02        1.89      0.94 o
 -11   6  10      104.81       95.03      1.36 o
 -10   6  10      169.43      164.90      3.54 o
  -9   6  10      432.44      445.04      8.30 o
  -8   6  10       10.53       12.98      0.88 o
  -7   6  10        4.90        4.99      0.88 o
  -6   6  10       65.84       70.66      1.89 o
  -5   6  10      142.31      143.74      4.53 o
  -4   6  10       40.54       35.58      1.87 o
  -3   6  10       19.08       15.92      1.28 o
  -2   6  10       17.48       15.25      1.07 o
  -1   6  10       12.02       12.85      0.96 o
   0   6  10       18.16       17.98      1.03 o
   1   6  10      175.16      171.65      5.32 o
   2   6  10       16.77       16.29      0.90 o
   3   6  10        0.59       -0.17      0.92 o
   4   6  10        0.04        0.64      0.97 o
   5   6  10        3.61        2.88      1.02 o
 -13   7  10        0.76        1.93      0.98 o
 -12   7  10       16.92       15.81      1.03 o
 -11   7  10        4.88        4.92      1.05 o
 -10   7  10       58.97       54.02      1.53 o
  -9   7  10       27.54       26.77      1.09 o
  -8   7  10       51.55       45.64      1.10 o
  -7   7  10       21.77       21.15      0.95 o
  -6   7  10        2.09        2.63      0.91 o
  -5   7  10        6.28        4.71      0.99 o
  -4   7  10      104.52      106.88      3.33 o
  -3   7  10      394.49      366.16     16.46 o
  -2   7  10        8.38        9.87      1.00 o
  -1   7  10      104.16      113.68      4.62 o
   0   7  10       34.46       33.66      1.16 o
   1   7  10        5.85        5.62      0.90 o
   2   7  10        6.29        6.92      0.94 o
   3   7  10        8.57        8.62      0.96 o
   4   7  10        3.77        3.71      1.00 o
   5   7  10        0.69        1.77      1.13 o
 -12   8  10        0.14        1.93      1.07 o
 -11   8  10        6.72        7.32      0.95 o
 -10   8  10       14.17       10.39      1.13 o
  -9   8  10        9.65        8.08      0.97 o
  -8   8  10        2.88        3.23      0.89 o
  -7   8  10       43.13       41.22      1.06 o
  -6   8  10        3.10        4.00      0.86 o
  -5   8  10        2.96        3.16      1.00 o
  -4   8  10       20.06       18.98      1.00 o
  -3   8  10       31.78       28.06      1.43 o
  -2   8  10        2.57        2.67      0.97 o
  -1   8  10       77.59       77.97      2.22 o
   0   8  10        8.53        7.48      1.00 o
   1   8  10        0.63        0.85      0.92 o
   2   8  10        0.75       -0.20      0.96 o
   3   8  10        0.89        1.77      1.13 o
   4   8  10        1.47        2.86      0.98 o
 -11   9  10       18.04       17.89      1.14 o
 -10   9  10        3.91        3.56      1.03 o
  -9   9  10        0.25        0.44      1.13 o
  -8   9  10        3.23        4.94      1.02 o
  -7   9  10        0.07        0.67      1.05 o
  -6   9  10        9.80       10.71      1.09 o
  -5   9  10        1.70        2.99      1.02 o
  -4   9  10        4.97        5.24      1.04 o
  -3   9  10        1.31        2.29      1.12 o
  -2   9  10       12.39       14.67      1.27 o
  -1   9  10       18.09       22.58      1.34 o
   0   9  10        4.01        4.79      1.10 o
   1   9  10        0.21        0.57      0.96 o
   2   9  10        0.34        2.06      1.08 o
   3   9  10        1.28        2.01      1.11 o
 -10  10  10        0.67        1.40      1.16 o
  -9  10  10        0.00        0.97      1.13 o
  -8  10  10        4.67        3.32      0.95 o
  -7  10  10       19.91       20.01      1.19 o
  -6  10  10        7.02        7.93      1.11 o
  -5  10  10        0.92        1.34      1.24 o
  -4  10  10        0.69        1.46      1.00 o
  -3  10  10        0.99        1.88      1.15 o
  -2  10  10       29.36       31.39      1.74 o
  -1  10  10        1.26        2.46      1.01 o
   0  10  10        8.02        5.90      1.07 o
   1  10  10        0.04        0.07      1.13 o
  -7  11  10        1.16        1.78      1.11 o
  -6  11  10        0.00        0.96      1.13 o
  -5  11  10        5.99        7.55      1.56 o
  -4  11  10        6.57        7.22      1.06 o
  -3  11  10       17.24       15.15      1.33 o
  -2  11  10        0.24        0.92      1.11 o
  -1  11  10        2.89        3.40      1.32 o
 -16   1  11        1.49        0.81      0.95 o
 -15   1  11        0.01        1.03      0.92 o
 -14   1  11        0.36        1.16      0.89 o
 -13   1  11        0.85        1.71      0.92 o
 -12   1  11        0.93        0.85      0.84 o
 -11   1  11       46.80       48.08      1.01 o
 -10   1  11        0.00        0.16      0.88 o
  -9   1  11       49.70       42.47      1.12 o
  -8   1  11        3.87        2.31      1.10 o
  -7   1  11      336.70      387.24      5.53 o
  -6   1  11      518.76      578.45      7.74 o
  -5   1  11     1041.20      935.74     17.17 o
  -4   1  11      768.62      807.93      9.84 o
  -3   1  11       63.57       80.98      1.19 o
  -2   1  11       30.35       39.46      1.03 o
  -1   1  11       55.95       51.92      0.95 o
   0   1  11        9.77        8.36      0.82 o
   1   1  11       10.52        8.11      0.85 o
   2   1  11       85.02       84.90      1.25 o
   3   1  11       16.70       10.98      0.96 o
   4   1  11        3.01        3.25      0.94 o
   5   1  11        8.15        8.87      0.89 o
   6   1  11        3.96        4.71      0.94 o
 -16   2  11        0.31        1.49      1.01 o
 -15   2  11        7.97        7.57      1.09 o
 -14   2  11        2.63        1.87      0.88 o
 -13   2  11        4.65        3.44      0.91 o
 -12   2  11       28.54       26.50      0.93 o
 -11   2  11        9.02        7.23      0.92 o
 -10   2  11       42.67       34.54      1.00 o
  -9   2  11       80.69       92.18      2.66 o
  -8   2  11       77.76       67.57      1.38 o
  -7   2  11      842.81      846.96     16.39 o
  -6   2  11      631.88      621.75      9.70 o
  -5   2  11       75.54       69.63      1.46 o
  -4   2  11       31.16       34.86      1.00 o
  -3   2  11      291.33      272.91      5.28 o
  -2   2  11      202.58      235.15      4.37 o
  -1   2  11        0.81        1.88      0.84 o
   0   2  11        1.55        4.11      0.81 o
   1   2  11       37.03       44.13      1.05 o
   2   2  11       11.04       13.35      0.97 o
   3   2  11        0.06        1.36      0.88 o
   4   2  11       22.12       24.97      1.11 o
   5   2  11        0.04        0.68      1.00 o
   6   2  11        1.62        1.67      0.85 o
 -15   3  11        0.93        1.66      1.04 o
 -14   3  11        0.07        0.12      0.83 o
 -13   3  11       29.54       33.54      0.96 o
 -12   3  11       11.26       10.30      0.91 o
 -11   3  11       27.13       30.56      1.04 o
 -10   3  11       13.93       13.93      0.86 o
  -9   3  11       34.96       35.17      0.99 o
  -8   3  11      214.09      196.16      4.47 o
  -7   3  11      105.34      115.75      3.12 o
  -6   3  11       29.72       41.27      1.32 o
  -5   3  11      195.64      184.17      4.87 o
  -4   3  11       13.78       13.08      0.91 o
  -3   3  11        0.10        8.06      2.41 o
  -2   3  11      350.49      321.63      6.28 o
  -1   3  11      235.28      211.84      3.29 o
   0   3  11        3.42        5.45      0.89 o
   1   3  11       29.71       24.91      0.93 o
   2   3  11       37.00       37.88      0.98 o
   3   3  11       43.61       41.26      1.00 o
   4   3  11        3.41        4.62      0.90 o
   5   3  11        0.01        0.83      0.90 o
   6   3  11        6.03        6.72      1.05 o
 -15   4  11        4.18        5.00      1.05 o
 -14   4  11        0.19        1.13      1.06 o
 -13   4  11       23.69       20.00      1.01 o
 -12   4  11        2.18        2.53      0.93 o
 -11   4  11      127.51      125.83      2.59 o
 -10   4  11       29.78       30.86      1.00 o
  -9   4  11       62.29       57.89      1.70 o
  -8   4  11        0.12        1.58      1.01 o
  -7   4  11        0.81        0.15      0.95 o
  -6   4  11       19.82       21.92      0.98 o
  -5   4  11      273.84      230.99      7.01 o
  -4   4  11       41.75       41.91      1.20 o
  -3   4  11        5.56        5.51      1.14 o
  -2   4  11      154.78      159.81      4.87 o
  -1   4  11       14.46       12.83      0.91 o
   0   4  11      482.43      492.43      7.16 o
   1   4  11       22.99       22.26      1.44 o
   2   4  11       14.93       14.41      0.87 o
   3   4  11       16.26       15.55      0.87 o
   4   4  11        0.17        1.04      0.85 o
   5   4  11        2.86        4.64      1.09 o
   6   4  11        8.68        8.73      1.08 o
 -15   5  11       10.46       10.61      1.08 o
 -14   5  11       10.41       11.78      1.02 o
 -13   5  11       13.66       14.65      0.97 o
 -12   5  11        0.10        0.11      0.82 o
 -11   5  11       27.04       28.21      1.07 o
 -10   5  11        8.34        9.55      0.86 o
  -9   5  11       92.21       91.53      1.93 o
  -8   5  11       90.72       93.37      1.86 o
  -7   5  11       23.84       21.34      0.96 o
  -6   5  11       25.80       30.90      1.05 o
  -5   5  11       82.28       85.27      2.76 o
  -4   5  11       35.53       28.73      1.13 o
  -3   5  11        7.45        9.97      0.98 o
  -2   5  11       16.57       16.56      1.01 o
  -1   5  11        6.05        7.72      0.88 o
   0   5  11        0.37        1.76      0.89 o
   1   5  11       20.15       19.12      1.09 o
   2   5  11      121.69      126.80      3.32 o
   3   5  11       13.95       11.68      0.90 o
   4   5  11        0.01        0.20      0.91 o
   5   5  11        0.97        1.18      0.93 o
 -14   6  11        2.59        3.47      1.13 o
 -13   6  11        0.26        1.41      1.00 o
 -12   6  11       54.47       50.27      1.50 o
 -11   6  11        2.16        2.78      0.82 o
 -10   6  11       27.20       28.31      1.01 o
  -9   6  11       26.27       27.21      1.11 o
  -8   6  11       46.32       48.19      1.61 o
  -7   6  11        2.95        0.31      0.87 o
  -6   6  11       60.99       64.02      1.99 o
  -5   6  11        0.15        1.48      0.87 o
  -4   6  11       23.00       21.34      1.39 o
  -3   6  11       40.84       42.83      1.59 o
  -2   6  11      217.81      216.57      7.47 o
  -1   6  11       26.35       24.51      0.98 o
   0   6  11        0.12        1.10      0.94 o
   1   6  11      133.53      121.03      2.67 o
   2   6  11        2.17        3.51      0.95 o
   3   6  11        8.25        9.55      0.93 o
   4   6  11       35.18       35.99      1.75 o
   5   6  11        1.10        1.42      1.04 o
 -13   7  11        3.54        3.08      1.02 o
 -12   7  11        0.85        2.46      1.02 o
 -11   7  11        0.95        1.66      0.86 o
 -10   7  11        8.82        8.20      1.02 o
  -9   7  11        3.07        3.54      0.89 o
  -8   7  11        0.94        1.43      0.92 o
  -7   7  11        5.54        6.91      0.95 o
  -6   7  11        2.11        1.16      0.99 o
  -5   7  11       10.38       17.43      1.22 o
  -4   7  11      100.60       90.20      3.36 o
  -3   7  11       11.98       11.60      0.98 o
  -2   7  11       27.71       31.15      1.15 o
  -1   7  11       40.95       43.15      1.46 o
   0   7  11       14.45       14.35      0.98 o
   1   7  11        1.19        1.65      0.93 o
   2   7  11        0.00        0.69      0.90 o
   3   7  11       15.45       11.88      0.99 o
   4   7  11        1.17        2.12      0.97 o
 -12   8  11        8.87        9.21      1.11 o
 -11   8  11       14.30       13.72      1.01 o
 -10   8  11        8.65        9.08      1.08 o
  -9   8  11       11.52       10.26      1.01 o
  -8   8  11        3.76        3.77      1.06 o
  -7   8  11        1.00        1.00      0.90 o
  -6   8  11       12.98       12.30      1.02 o
  -5   8  11       62.95       63.62      1.76 o
  -4   8  11        5.42        2.08      1.07 o
  -3   8  11        7.99       11.52      1.08 o
  -2   8  11        0.00        0.70      1.00 o
  -1   8  11       41.55       37.01      1.39 o
   0   8  11       14.22       12.84      1.08 o
   1   8  11        4.91        4.91      1.00 o
   2   8  11        8.27        9.54      1.25 o
   3   8  11        0.20        1.08      1.04 o
 -11   9  11        1.57        2.01      1.09 o
 -10   9  11        0.18        0.31      1.03 o
  -9   9  11        1.96        3.27      1.07 o
  -8   9  11        3.67        3.05      0.96 o
  -7   9  11        3.63        4.16      1.02 o
  -6   9  11       10.64        7.17      1.10 o
  -5   9  11        8.97       10.79      1.02 o
  -4   9  11        0.07       -0.64      1.14 o
  -3   9  11       25.16       23.38      1.02 o
  -2   9  11        0.69        1.76      1.04 o
  -1   9  11        2.21        1.61      1.02 o
   0   9  11        7.64        8.44      1.25 o
   1   9  11        9.94       12.20      1.41 o
   2   9  11        1.12        2.61      1.07 o
  -9  10  11        3.48        2.03      1.11 o
  -8  10  11        1.18        1.07      1.16 o
  -7  10  11        9.15        8.58      1.31 o
  -6  10  11        0.04       -0.07      1.17 o
  -5  10  11        2.09        1.09      1.25 o
  -4  10  11        0.01        1.52      1.21 o
  -3  10  11        4.66        4.24      0.97 o
  -2  10  11        7.78        5.07      1.12 o
  -1  10  11        9.92       10.32      1.28 o
   0  10  11        0.05       -0.70      1.13 o
  -7  11  11        0.44        0.89      1.24 o
  -6  11  11        4.49        3.93      1.14 o
  -5  11  11        4.79        5.04      1.08 o
  -4  11  11        3.26        3.20      1.17 o
  -3  11  11        0.18        0.69      1.10 o
 -16   0  12       22.15       16.12      1.42 o
 -15   0  12        0.08        1.28      1.41 o
 -14   0  12        7.81        5.64      1.33 o
 -13   0  12        0.17        1.47      1.21 o
 -12   0  12        2.42        3.14      1.17 o
 -11   0  12       67.39       63.54      1.62 o
 -10   0  12        8.47       11.50      1.19 o
  -9   0  12      782.13      714.26     22.48 o
  -8   0  12      124.13      137.36      2.12 o
  -7   0  12      238.84      266.08      5.61 o
  -6   0  12      784.53      767.03     12.57 o
  -5   0  12      169.32      141.37      4.71 o
  -4   0  12       95.84      106.09      3.19 o
  -3   0  12      542.48      533.54     13.13 o
  -2   0  12       24.88       27.22      1.49 o
  -1   0  12       53.61       46.52      1.35 o
   0   0  12       11.50        6.70      1.26 o
   1   0  12        7.72        9.23      1.19 o
   2   0  12       43.76       42.22      1.38 o
   3   0  12        9.33       10.33      1.36 o
   4   0  12       10.31        7.03      1.25 o
   5   0  12        4.96        4.77      1.42 o
   6   0  12        1.10        2.86      1.50 o
 -16   1  12        0.77        1.40      0.93 o
 -15   1  12       19.66       21.12      1.09 o
 -14   1  12        0.65        0.54      0.93 o
 -13   1  12        2.60        4.06      0.88 o
 -12   1  12        1.14        1.12      0.86 o
 -11   1  12       74.98       73.39      1.09 o
 -10   1  12       85.65      101.03      1.80 o
  -9   1  12      370.68      376.11      6.77 o
  -8   1  12        6.30        8.04      0.93 o
  -7   1  12        3.84       10.13      1.23 o
  -6   1  12       34.72       47.28      1.33 o
  -5   1  12       39.47       34.37      1.06 o
  -4   1  12      257.20      267.11      5.60 o
  -3   1  12       27.04       23.41      0.94 o
  -2   1  12        2.90        4.10      0.87 o
  -1   1  12       32.51       30.90      0.96 o
   0   1  12       81.29       79.30      1.07 o
   1   1  12        0.23        3.24      0.98 o
   2   1  12       68.04       59.34      1.44 o
   3   1  12       12.53       15.46      1.03 o
   4   1  12       23.00       22.97      1.09 o
   5   1  12        0.07        1.71      0.84 o
 -16   2  12        2.67        2.98      1.09 o
 -15   2  12        0.21        0.69      0.95 o
 -14   2  12       28.20       28.80      1.06 o
 -13   2  12        4.94        6.28      1.01 o
 -12   2  12       44.67       49.18      1.09 o
 -11   2  12      109.66      102.32      2.20 o
 -10   2  12        4.23        1.59      0.92 o
  -9   2  12        0.01        5.13      2.27 o
  -8   2  12      121.72      121.65      2.55 o
  -7   2  12        0.03        1.08      1.00 o
  -6   2  12        9.69       14.06      1.09 o
  -5   2  12      198.15      175.56      2.80 o
  -4   2  12      239.21      239.02      3.13 o
  -3   2  12        1.53        1.08      0.84 o
  -2   2  12        0.16        0.85      0.73 o
  -1   2  12       38.05       45.08      1.03 o
   0   2  12       80.30       74.83      1.38 o
   1   2  12       40.43       31.45      1.01 o
   2   2  12       33.20       35.51      1.08 o
   3   2  12        1.97        2.17      1.06 o
   4   2  12        1.16        2.70      1.00 o
   5   2  12        2.10        2.12      0.95 o
 -15   3  12        0.04        0.61      1.01 o
 -14   3  12       45.07       45.47      1.23 o
 -13   3  12        8.71        8.49      0.94 o
 -12   3  12       73.93       75.18      1.72 o
 -11   3  12       40.17       40.69      1.13 o
 -10   3  12       63.68       64.33      2.81 o
  -9   3  12        0.00        2.67      1.06 o
  -8   3  12      121.92      117.05      2.53 o
  -7   3  12      306.13      296.03      4.68 o
  -6   3  12      601.95      602.70      9.39 o
  -5   3  12       63.13       62.92      1.45 o
  -4   3  12       79.79       59.19      1.33 o
  -3   3  12       12.18       11.72      1.04 o
  -2   3  12      188.08      200.29      2.84 o
  -1   3  12       46.02       49.52      1.42 o
   0   3  12      125.33      119.21      2.34 o
   1   3  12        6.68        6.15      0.96 o
   2   3  12       18.07       21.46      0.91 o
   3   3  12        0.12        1.48      0.91 o
   4   3  12        2.63        3.14      1.11 o
   5   3  12       13.35       14.99      1.31 o
 -15   4  12        0.00        1.48      1.11 o
 -14   4  12        0.98        1.73      0.91 o
 -13   4  12       10.77       13.47      0.90 o
 -12   4  12       21.87       22.34      0.92 o
 -11   4  12       59.06       62.30      1.63 o
 -10   4  12       68.37       73.42      1.26 o
  -9   4  12        2.81        4.52      1.10 o
  -8   4  12      116.59      106.32      2.56 o
  -7   4  12        9.73       20.04      1.12 o
  -6   4  12      167.59      150.18      3.70 o
  -5   4  12       10.83       11.21      1.23 o
  -4   4  12       89.13       85.63      2.43 o
  -3   4  12        0.37        4.78      1.34 o
  -2   4  12       11.51        9.33      1.04 o
  -1   4  12       34.70       31.10      0.99 o
   0   4  12        0.16        0.32      0.91 o
   1   4  12        1.02        1.91      0.89 o
   2   4  12        2.37        3.91      0.87 o
   3   4  12       21.92       19.60      0.97 o
   4   4  12        2.09        2.15      0.99 o
   5   4  12        0.43        1.00      1.08 o
 -15   5  12        0.02        0.46      1.10 o
 -14   5  12        3.17        2.99      0.99 o
 -13   5  12       21.25       19.90      1.07 o
 -12   5  12       13.00       12.03      0.94 o
 -11   5  12       19.91       20.56      0.95 o
 -10   5  12        7.93        7.53      1.04 o
  -9   5  12       93.02       97.57      1.74 o
  -8   5  12        8.49        8.56      0.97 o
  -7   5  12       45.57       38.61      1.23 o
  -6   5  12       12.35       16.84      1.15 o
  -5   5  12      776.33      741.74     23.89 o
  -4   5  12        7.80        7.02      1.00 o
  -3   5  12       23.62       27.85      1.05 o
  -2   5  12       70.54       64.35      1.45 o
  -1   5  12        7.75        6.23      1.10 o
   0   5  12        5.24        5.27      1.05 o
   1   5  12       52.76       50.33      1.40 o
   2   5  12        0.71        0.17      0.84 o
   3   5  12       14.38       15.23      1.05 o
   4   5  12       21.21       23.43      1.18 o
 -14   6  12        6.74        7.31      1.04 o
 -13   6  12       14.79       13.78      1.09 o
 -12   6  12        0.19        0.97      0.89 o
 -11   6  12       26.04       24.45      1.02 o
 -10   6  12        0.01        1.18      0.93 o
  -9   6  12       31.46       29.65      1.05 o
  -8   6  12       20.75       17.12      1.00 o
  -7   6  12       18.48       17.46      1.05 o
  -6   6  12        1.13        0.13      0.95 o
  -5   6  12        9.20        5.50      1.01 o
  -4   6  12      316.53      338.01     13.55 o
  -3   6  12      141.70      131.48      2.54 o
  -2   6  12       14.85       14.57      0.91 o
  -1   6  12       20.55       20.70      1.12 o
   0   6  12       66.66       70.14      2.41 o
   1   6  12       16.88       18.87      1.08 o
   2   6  12        0.27        0.44      0.94 o
   3   6  12        0.99        0.21      0.95 o
   4   6  12        0.40        0.68      1.03 o
 -13   7  12        0.21        0.95      0.97 o
 -12   7  12        3.46        3.93      1.00 o
 -11   7  12       64.42       63.53      1.40 o
 -10   7  12       13.36       13.20      0.95 o
  -9   7  12        1.64        1.99      1.00 o
  -8   7  12        8.61        8.68      1.05 o
  -7   7  12        7.69        7.70      0.99 o
  -6   7  12       13.16        9.87      1.10 o
  -5   7  12      156.51      132.74      4.88 o
  -4   7  12       14.16        8.63      1.06 o
  -3   7  12      234.75      227.27      7.55 o
  -2   7  12       23.94       26.50      1.04 o
  -1   7  12        3.52        3.29      1.06 o
   0   7  12        0.63        0.06      0.87 o
   1   7  12        1.94        2.14      0.99 o
   2   7  12        0.36       -0.54      1.12 o
   3   7  12        4.60        3.71      1.10 o
 -12   8  12        0.02        1.47      1.02 o
 -11   8  12        1.01        2.56      1.09 o
 -10   8  12        2.30        2.09      1.05 o
  -9   8  12        5.10        3.46      1.01 o
  -8   8  12        0.00        0.42      0.96 o
  -7   8  12        0.02        0.56      1.14 o
  -6   8  12       10.36        9.54      1.22 o
  -5   8  12        0.96        1.46      1.14 o
  -4   8  12       13.11       14.99      0.94 o
  -3   8  12        7.59        6.29      1.19 o
  -2   8  12        4.85        3.69      0.97 o
  -1   8  12        0.31        1.31      1.02 o
   0   8  12       14.25       15.45      1.32 o
   1   8  12        0.71        0.92      1.01 o
   2   8  12        1.49        1.83      1.18 o
 -11   9  12        0.32        1.41      1.15 o
 -10   9  12        0.04        1.58      1.17 o
  -9   9  12        0.04        1.20      1.03 o
  -8   9  12        0.20        0.51      1.02 o
  -7   9  12        2.04        2.36      1.12 o
  -6   9  12        0.79        1.71      1.12 o
  -5   9  12        1.46        3.65      1.19 o
  -4   9  12        2.15        3.60      0.99 o
  -3   9  12        2.69        2.92      1.02 o
  -2   9  12       58.04       56.79      1.41 o
  -1   9  12        2.29        1.78      1.00 o
   0   9  12        0.35        1.46      1.07 o
   1   9  12        0.91        0.39      1.12 o
  -9  10  12        0.50        0.30      1.04 o
  -8  10  12        4.87        6.89      1.17 o
  -7  10  12       46.08       48.39      2.50 o
  -6  10  12        1.35        1.94      1.09 o
  -5  10  12        0.14        1.11      1.15 o
  -4  10  12        0.18        0.72      1.05 o
  -3  10  12       24.32       24.05      2.06 o
  -2  10  12        0.01        1.25      1.29 o
  -1  10  12       10.68       10.49      1.21 o
 -16   1  13        1.97        1.99      1.10 o
 -15   1  13        1.55        2.36      0.99 o
 -14   1  13       26.11       26.34      1.12 o
 -13   1  13        0.04        0.77      1.00 o
 -12   1  13        1.48        1.41      1.03 o
 -11   1  13       29.56       29.21      1.05 o
 -10   1  13      268.59      257.29      6.34 o
  -9   1  13       19.18       20.50      1.26 o
  -8   1  13      408.43      458.28      5.84 o
  -7   1  13       34.15       40.22      1.30 o
  -6   1  13        1.01        0.58      0.98 o
  -5   1  13       47.92       44.02      1.29 o
  -4   1  13      110.81       93.93      1.38 o
  -3   1  13       75.03       72.40      1.06 o
  -2   1  13       13.14       16.46      0.86 o
  -1   1  13        0.43        1.22      0.91 o
   0   1  13       35.73       32.11      1.00 o
   1   1  13      189.53      178.41      2.27 o
   2   1  13        0.33        0.87      1.02 o
   3   1  13        0.00        0.86      0.80 o
   4   1  13        2.29        2.74      1.01 o
   5   1  13        2.94        3.05      1.00 o
 -16   2  13        9.43       11.92      1.29 o
 -15   2  13        0.05        1.37      1.16 o
 -14   2  13        8.69        7.40      1.02 o
 -13   2  13       12.51       14.05      1.14 o
 -12   2  13      115.25      120.81      3.12 o
 -11   2  13       72.72       65.85      1.53 o
 -10   2  13       37.84       36.31      1.36 o
  -9   2  13        2.45        2.55      1.04 o
  -8   2  13      301.37      313.58      5.93 o
  -7   2  13       86.68       83.91      1.38 o
  -6   2  13       14.64       18.52      1.12 o
  -5   2  13       10.36        6.09      1.02 o
  -4   2  13        0.15        0.41      1.06 o
  -3   2  13        0.30        0.58      0.99 o
  -2   2  13       88.67       86.51      1.43 o
  -1   2  13      305.68      310.84      4.09 o
   0   2  13       45.99       46.32      1.31 o
   1   2  13        8.59        6.80      0.85 o
   2   2  13       37.34       36.14      1.05 o
   3   2  13        8.15        6.57      0.85 o
   4   2  13        1.63        2.08      0.90 o
   5   2  13        0.15        0.74      1.16 o
 -15   3  13        0.04       -0.10      1.03 o
 -14   3  13        1.05        1.15      1.00 o
 -13   3  13      135.29      138.50      3.33 o
 -12   3  13        6.04        6.50      1.00 o
 -11   3  13        1.25        2.64      0.98 o
 -10   3  13        0.15        1.02      0.97 o
  -9   3  13      100.03       98.18      3.15 o
  -8   3  13       73.34       78.71      1.96 o
  -7   3  13      237.84      223.90      3.22 o
  -6   3  13      133.47      131.53      3.29 o
  -5   3  13        0.53        0.68      0.89 o
  -4   3  13      165.54      166.28      3.22 o
  -3   3  13        9.39        8.18      1.00 o
  -2   3  13      394.58      370.66      7.17 o
  -1   3  13        2.48        1.99      0.89 o
   0   3  13        1.33        1.55      0.83 o
   1   3  13        8.64       11.88      0.91 o
   2   3  13       21.25       21.66      1.12 o
   3   3  13        0.00        1.06      0.99 o
   4   3  13        7.04        6.47      0.96 o
 -15   4  13        6.37        6.04      1.01 o
 -14   4  13        9.32        7.07      0.96 o
 -13   4  13       13.93       14.27      1.02 o
 -12   4  13        7.46        9.86      1.16 o
 -11   4  13       69.61       71.48      1.79 o
 -10   4  13        1.16        0.80      1.05 o
  -9   4  13        0.51       -0.36      0.97 o
  -8   4  13       42.00       37.77      1.22 o
  -7   4  13      166.63      152.10      3.73 o
  -6   4  13       90.50      103.00      2.09 o
  -5   4  13      276.35      279.19      8.36 o
  -4   4  13       64.97       74.12      1.62 o
  -3   4  13       48.26       48.29      1.23 o
  -2   4  13       29.58       32.28      1.19 o
  -1   4  13       14.67       12.47      1.03 o
   0   4  13       30.56       30.04      1.02 o
   1   4  13       47.79       46.22      1.24 o
   2   4  13       12.22       10.53      0.99 o
   3   4  13        1.85        1.42      0.92 o
   4   4  13        3.11        4.42      1.00 o
 -15   5  13        6.12        6.21      0.96 o
 -14   5  13        0.16        1.27      1.06 o
 -13   5  13       24.16       22.81      1.16 o
 -12   5  13        8.36        6.85      0.97 o
 -11   5  13        1.93        1.78      1.00 o
 -10   5  13        1.51        3.44      0.98 o
  -9   5  13       12.85       13.21      1.24 o
  -8   5  13       37.51       32.25      1.73 o
  -7   5  13      162.83      177.10      4.06 o
  -6   5  13        0.00        1.18      1.15 o
  -5   5  13      102.06      102.52      3.34 o
  -4   5  13      186.93      179.41      4.20 o
  -3   5  13       91.20       95.64      2.96 o
  -2   5  13       28.52       29.91      1.35 o
  -1   5  13        0.13       -0.13      0.98 o
   0   5  13       16.01       14.82      1.05 o
   1   5  13        5.06        4.64      0.98 o
   2   5  13        3.06        2.23      1.02 o
   3   5  13        0.00        0.14      0.96 o
 -14   6  13        1.15        1.00      1.08 o
 -13   6  13        1.13        0.77      0.95 o
 -12   6  13       38.60       33.98      1.16 o
 -11   6  13        2.56        2.62      0.99 o
 -10   6  13        0.04        0.50      0.92 o
  -9   6  13        0.32        1.97      0.95 o
  -8   6  13        0.02        0.50      1.00 o
  -7   6  13        3.54        4.12      1.01 o
  -6   6  13      141.18      120.36      2.83 o
  -5   6  13        1.38        3.96      1.07 o
  -4   6  13       43.96       36.47      2.30 o
  -3   6  13        2.35        3.06      0.96 o
  -2   6  13       30.55       32.26      1.29 o
  -1   6  13        0.01        0.83      0.88 o
   0   6  13        5.70        5.35      1.07 o
   1   6  13        0.52        1.02      1.20 o
   2   6  13        4.11        3.82      0.93 o
   3   6  13        0.01        0.89      1.07 o
 -13   7  13        5.64        3.66      1.09 o
 -12   7  13        0.21        0.52      1.08 o
 -11   7  13       30.44       31.39      1.17 o
 -10   7  13        0.09        0.96      0.93 o
  -9   7  13       13.42       13.27      1.07 o
  -8   7  13        2.13        3.15      1.04 o
  -7   7  13        0.58        1.14      1.10 o
  -6   7  13        9.23       10.87      1.12 o
  -5   7  13        4.73        4.63      1.06 o
  -4   7  13        4.43        4.68      0.99 o
  -3   7  13        4.21        4.60      1.17 o
  -2   7  13       15.25       13.72      1.02 o
  -1   7  13        1.77        2.62      1.02 o
   0   7  13       10.33        9.32      1.07 o
   1   7  13        6.60        7.79      1.01 o
   2   7  13        0.18       -0.16      1.07 o
 -12   8  13        1.81        1.83      1.01 o
 -11   8  13        2.39        2.24      1.01 o
 -10   8  13        0.91        0.17      1.07 o
  -9   8  13        2.69        3.47      1.11 o
  -8   8  13        4.71        5.13      1.10 o
  -7   8  13       35.18       35.56      1.80 o
  -6   8  13       37.76       39.35      2.26 o
  -5   8  13        8.79        9.04      1.30 o
  -4   8  13        5.55        9.82      1.19 o
  -3   8  13        5.67        6.27      1.09 o
  -2   8  13       26.72       21.93      1.07 o
  -1   8  13        0.29        2.12      1.03 o
   0   8  13        2.59        3.40      1.10 o
   1   8  13        0.02        0.30      1.07 o
 -11   9  13        3.78        3.88      1.16 o
 -10   9  13        7.17        6.63      1.13 o
  -9   9  13        2.30        4.14      1.17 o
  -8   9  13        0.27        1.29      1.32 o
  -7   9  13        1.33        1.51      1.14 o
  -6   9  13        0.00        0.75      1.19 o
  -5   9  13       10.45       11.22      1.14 o
  -4   9  13        9.71       10.19      1.15 o
  -3   9  13       12.41       12.46      1.16 o
  -2   9  13       19.60       17.55      1.07 o
  -1   9  13        0.53        0.95      1.20 o
   0   9  13        0.00        0.10      1.01 o
  -8  10  13       19.12       22.48      1.80 o
  -7  10  13        0.55        1.37      1.39 o
  -6  10  13        1.28        2.03      1.41 o
  -5  10  13        9.83        9.60      1.17 o
  -4  10  13       17.91       17.28      1.29 o
  -3  10  13        0.37        0.03      1.10 o
 -16   0  14        3.10        3.66      1.55 o
 -15   0  14        5.65        7.26      1.67 o
 -14   0  14       11.75       13.79      1.58 o
 -13   0  14       85.15       79.73      5.13 o
 -12   0  14       37.16       42.81      2.86 o
 -11   0  14       29.80       33.39      1.87 o
 -10   0  14      356.70      354.83     10.29 o
  -9   0  14       11.04       20.39      1.51 o
  -8   0  14        0.53        0.17      1.45 o
  -7   0  14       21.53       16.16      1.34 o
  -6   0  14       15.07       18.65      1.42 o
  -5   0  14      424.49      413.28     10.77 o
  -4   0  14       32.00       27.48      1.56 o
  -3   0  14       27.71       27.27      1.43 o
  -2   0  14        2.07        3.42      1.13 o
  -1   0  14        2.29        2.36      1.26 o
   0   0  14        3.00        3.89      0.98 o
   1   0  14       25.25       20.89      1.21 o
   2   0  14        2.64        4.09      1.24 o
   3   0  14        0.80        0.19      1.31 o
   4   0  14        6.09        7.22      1.73 o
 -16   1  14        4.73        4.10      1.12 o
 -15   1  14       29.96       30.07      1.27 o
 -14   1  14       15.65       16.27      1.10 o
 -13   1  14        8.45       10.46      1.02 o
 -12   1  14       26.04       30.10      1.17 o
 -11   1  14       35.96       33.94      1.16 o
 -10   1  14        2.07        3.56      0.95 o
  -9   1  14       21.09       20.02      1.25 o
  -8   1  14        0.70        0.64      1.05 o
  -7   1  14       35.14       37.81      1.22 o
  -6   1  14       55.12       51.39      1.41 o
  -5   1  14       31.30       31.34      1.18 o
  -4   1  14       52.49       51.74      1.15 o
  -3   1  14       56.90       57.19      1.02 o
  -2   1  14        3.29        3.64      0.88 o
  -1   1  14        2.29        1.66      0.81 o
   0   1  14        0.12        1.07      0.81 o
   1   1  14        0.25        0.37      0.85 o
   2   1  14        2.26        2.76      0.88 o
   3   1  14        2.27        2.27      0.95 o
   4   1  14        2.51        3.03      1.06 o
 -16   2  14        2.67        2.00      1.09 o
 -15   2  14        4.49        5.97      1.06 o
 -14   2  14       44.82       42.48      1.25 o
 -13   2  14        8.78       11.84      1.00 o
 -12   2  14      146.61      137.46      3.37 o
 -11   2  14       20.57       15.39      1.15 o
 -10   2  14        0.13        0.82      0.91 o
  -9   2  14       17.02       19.10      1.16 o
  -8   2  14      125.89      124.80      2.04 o
  -7   2  14       33.98       25.91      1.13 o
  -6   2  14        3.72        4.65      1.05 o
  -5   2  14        2.55        3.22      0.94 o
  -4   2  14      181.17      166.39      3.15 o
  -3   2  14      366.69      345.35      6.95 o
  -2   2  14       27.94       25.13      1.01 o
  -1   2  14      126.43      113.42      1.55 o
   0   2  14        2.98        2.38      0.89 o
   1   2  14       19.56       18.04      0.90 o
   2   2  14        4.01        3.20      0.97 o
   3   2  14        0.56        1.76      1.08 o
   4   2  14        0.86        2.19      1.06 o
 -15   3  14       12.75       13.81      1.18 o
 -14   3  14       70.70       67.83      2.65 o
 -13   3  14       47.70       51.80      1.88 o
 -12   3  14       87.12       91.13      1.99 o
 -11   3  14       30.01       37.98      1.25 o
 -10   3  14        1.72        3.55      1.06 o
  -9   3  14        1.17        1.09      1.04 o
  -8   3  14        3.16        3.68      1.08 o
  -7   3  14       41.87       36.42      1.38 o
  -6   3  14        8.67        7.29      1.08 o
  -5   3  14       22.78       22.49      1.00 o
  -4   3  14       27.51       27.65      1.08 o
  -3   3  14      138.17      136.94      2.05 o
  -2   3  14       14.01       11.51      0.96 o
  -1   3  14       58.24       57.01      1.54 o
   0   3  14        2.55        3.81      0.92 o
   1   3  14        3.98        4.42      0.92 o
   2   3  14        2.57        4.14      0.99 o
   3   3  14        4.97        5.24      1.04 o
 -15   4  14        0.00        1.34      1.07 o
 -14   4  14       25.18       26.07      1.20 o
 -13   4  14        2.19        1.68      1.19 o
 -12   4  14       48.12       47.87      1.32 o
 -11   4  14       41.30       44.65      1.20 o
 -10   4  14       47.64       54.00      1.44 o
  -9   4  14        8.67        9.78      1.03 o
  -8   4  14       22.57       18.58      1.16 o
  -7   4  14        8.30        6.98      1.15 o
  -6   4  14       36.80       44.86      1.57 o
  -5   4  14       39.37       41.09      1.70 o
  -4   4  14       70.06       60.14      1.48 o
  -3   4  14       63.30       65.68      1.25 o
  -2   4  14       22.48       26.12      1.02 o
  -1   4  14       41.91       40.83      1.37 o
   0   4  14        2.37        4.07      0.92 o
   1   4  14        5.30        4.30      0.90 o
   2   4  14        0.13        1.64      0.99 o
   3   4  14        4.27        4.72      1.03 o
 -15   5  14        2.46        2.29      1.18 o
 -14   5  14        5.64        6.85      1.00 o
 -13   5  14        1.30        1.56      1.07 o
 -12   5  14        9.18        8.33      0.98 o
 -11   5  14       22.63       26.69      1.24 o
 -10   5  14       15.72       17.67      1.09 o
  -9   5  14        0.01        1.32      1.00 o
  -8   5  14      118.75      106.83      2.12 o
  -7   5  14       55.77       56.13      1.53 o
  -6   5  14        0.02        0.86      1.19 o
  -5   5  14      150.76      139.13      3.31 o
  -4   5  14       75.22       76.77      2.46 o
  -3   5  14       38.64       32.41      1.10 o
  -2   5  14       10.44       11.69      0.95 o
  -1   5  14        0.06        0.89      0.94 o
   0   5  14        0.62        1.65      1.00 o
   1   5  14        4.05        3.19      1.02 o
   2   5  14        3.76        5.15      1.06 o
   3   5  14        5.56        4.00      1.05 o
 -14   6  14        1.33        1.83      1.30 o
 -13   6  14        0.74        1.34      0.97 o
 -12   6  14        2.31        2.23      1.27 o
 -11   6  14        5.26        6.29      1.15 o
 -10   6  14       15.83       17.49      1.07 o
  -9   6  14       27.94       27.14      1.18 o
  -8   6  14        9.68        9.66      1.14 o
  -7   6  14        7.17        8.79      1.12 o
  -6   6  14       17.07       18.27      1.23 o
  -5   6  14      103.96      104.81      4.10 o
  -4   6  14        2.74        3.29      1.12 o
  -3   6  14        1.40        1.59      0.91 o
  -2   6  14       16.26       14.38      1.10 o
  -1   6  14       11.55       15.64      1.48 o
   0   6  14        0.84        1.71      1.22 o
   1   6  14        3.87        7.19      1.29 o
   2   6  14        7.68        9.40      1.16 o
 -13   7  14        1.41        1.12      1.17 o
 -12   7  14       11.38        9.89      1.19 o
 -11   7  14        1.03        1.56      1.14 o
 -10   7  14        0.88        1.20      1.06 o
  -9   7  14        4.93        4.46      1.04 o
  -8   7  14        0.57        2.79      1.29 o
  -7   7  14        6.26        6.35      1.11 o
  -6   7  14      126.21      118.36      3.65 o
  -5   7  14       16.48       16.14      1.30 o
  -4   7  14       38.32       36.77      1.27 o
  -3   7  14        0.01        0.28      1.08 o
  -2   7  14        9.11        8.11      1.19 o
  -1   7  14        4.59        5.50      1.22 o
   0   7  14        2.33        3.69      1.16 o
   1   7  14        0.85        1.65      1.08 o
 -12   8  14        2.13        3.01      1.11 o
 -11   8  14        1.83        1.40      1.08 o
 -10   8  14        5.18        5.39      1.02 o
  -9   8  14        0.35        1.01      1.10 o
  -8   8  14        2.58        3.51      1.21 o
  -7   8  14       15.06       13.91      1.22 o
  -6   8  14        4.67        3.97      1.32 o
  -5   8  14        1.65        2.16      1.12 o
  -4   8  14       29.95       27.93      1.31 o
  -3   8  14        1.77        1.83      1.03 o
  -2   8  14        0.05        0.66      1.10 o
  -1   8  14        8.16        8.25      1.08 o
   0   8  14        2.21        2.07      1.30 o
 -10   9  14        1.29        2.28      1.21 o
  -9   9  14        0.33        0.96      1.12 o
  -8   9  14        8.25        7.39      1.21 o
  -7   9  14       25.44       27.93      1.62 o
  -6   9  14        0.51       -0.06      1.27 o
  -5   9  14       19.37       21.31      1.62 o
  -4   9  14        3.08        3.62      1.25 o
  -3   9  14        8.91        9.89      1.17 o
  -2   9  14        0.08        2.32      1.14 o
  -7  10  14        0.34        1.09      1.17 o
  -6  10  14       15.61       16.93      1.24 o
  -5  10  14        0.59        0.41      1.40 o
 -16   1  15        4.69        5.56      1.21 o
 -15   1  15       16.57       18.49      1.11 o
 -14   1  15        0.91        2.61      1.10 o
 -13   1  15       32.44       32.59      1.27 o
 -12   1  15        5.37        5.66      0.90 o
 -11   1  15        0.45        0.34      1.10 o
 -10   1  15        2.36        2.46      0.95 o
  -9   1  15       28.69       35.81      1.20 o
  -8   1  15       32.71       32.26      1.21 o
  -7   1  15      126.41      129.18      2.82 o
  -6   1  15       10.54       13.48      1.09 o
  -5   1  15       87.90       91.43      1.57 o
  -4   1  15       41.40       40.71      1.08 o
  -3   1  15        0.00        0.41      1.00 o
  -2   1  15       38.22       36.63      1.08 o
  -1   1  15       40.19       38.18      0.98 o
   0   1  15        7.49        7.69      0.96 o
   1   1  15        3.45        5.39      0.85 o
   2   1  15        4.39        5.36      0.95 o
   3   1  15        2.09        3.00      0.95 o
 -16   2  15        0.19        1.32      1.07 o
 -15   2  15        0.14       -0.16      1.08 o
 -14   2  15        0.27        1.88      1.14 o
 -13   2  15       60.80       63.06      1.55 o
 -12   2  15        1.30        1.79      1.02 o
 -11   2  15       15.06       13.58      1.04 o
 -10   2  15        4.93        3.23      1.06 o
  -9   2  15        0.05       -0.16      1.03 o
  -8   2  15        5.74        5.01      1.07 o
  -7   2  15        4.87        6.64      1.06 o
  -6   2  15       47.33       44.32      1.23 o
  -5   2  15       28.06       30.65      1.42 o
  -4   2  15       35.47       37.14      1.05 o
  -3   2  15       10.38        9.77      0.99 o
  -2   2  15       44.95       39.91      1.20 o
  -1   2  15       13.19       12.63      1.00 o
   0   2  15        0.47        0.18      0.95 o
   1   2  15       17.32       17.63      0.98 o
   2   2  15        0.03        0.69      0.97 o
   3   2  15        0.22        0.75      1.03 o
 -15   3  15        5.58        4.41      1.13 o
 -14   3  15        1.28        0.35      1.30 o
 -13   3  15       22.89       20.43      1.13 o
 -12   3  15       66.92       66.96      1.66 o
 -11   3  15        4.49        5.38      1.06 o
 -10   3  15       17.91       16.74      1.23 o
  -9   3  15        0.12        1.06      1.15 o
  -8   3  15        2.20        2.59      1.08 o
  -7   3  15      331.79      335.07      6.04 o
  -6   3  15       30.40       30.53      1.11 o
  -5   3  15       71.60       65.73      1.46 o
  -4   3  15       63.11       60.57      1.41 o
  -3   3  15       25.15       25.10      1.16 o
  -2   3  15       16.75       16.56      1.03 o
  -1   3  15       21.33       20.59      0.98 o
   0   3  15        1.15        1.92      0.88 o
   1   3  15        7.39        8.20      1.01 o
   2   3  15        2.06        3.06      0.99 o
 -15   4  15        3.62        4.33      1.25 o
 -14   4  15        2.55        3.76      1.13 o
 -13   4  15        1.60        1.56      1.06 o
 -12   4  15        5.87        6.68      0.94 o
 -11   4  15       42.33       43.69      1.44 o
 -10   4  15        4.54        4.35      1.00 o
  -9   4  15       75.13       81.08      1.55 o
  -8   4  15      155.21      155.32      3.54 o
  -7   4  15        8.15        4.12      1.08 o
  -6   4  15       21.40       21.86      1.13 o
  -5   4  15       37.42       38.13      1.44 o
  -4   4  15       22.89       21.66      1.26 o
  -3   4  15        0.72        1.96      1.09 o
  -2   4  15        0.32        1.16      0.97 o
  -1   4  15       27.02       28.92      1.21 o
   0   4  15        0.00        0.59      1.06 o
   1   4  15        4.10        4.36      1.04 o
   2   4  15        8.40        8.59      1.05 o
 -14   5  15        0.25        0.80      1.16 o
 -13   5  15       43.73       38.79      2.11 o
 -12   5  15        9.57        9.03      1.12 o
 -11   5  15        7.39        8.08      1.05 o
 -10   5  15       41.27       42.67      1.45 o
  -9   5  15       22.00       22.58      1.19 o
  -8   5  15        0.45        1.36      1.18 o
  -7   5  15       79.04       81.66      2.88 o
  -6   5  15       43.72       41.32      2.29 o
  -5   5  15        0.96        1.58      1.12 o
  -4   5  15        0.04        0.08      1.10 o
  -3   5  15        1.24        1.55      0.98 o
  -2   5  15       40.36       40.17      1.28 o
  -1   5  15        0.05        0.99      1.04 o
   0   5  15        3.40        3.24      1.07 o
   1   5  15        1.61        2.83      1.06 o
   2   5  15        0.89        1.78      1.12 o
 -14   6  15        2.60        4.06      1.28 o
 -13   6  15        0.29        1.30      1.33 o
 -12   6  15       26.52       26.71      1.37 o
 -11   6  15       15.54       14.80      1.16 o
 -10   6  15        4.02        4.19      1.03 o
  -9   6  15        0.54        1.87      1.19 o
  -8   6  15        0.02       -0.43      1.12 o
  -7   6  15        0.03        1.25      1.12 o
  -6   6  15        2.04        2.72      1.21 o
  -5   6  15       11.65       12.70      1.14 o
  -4   6  15        2.11        3.11      1.01 o
  -3   6  15        0.50        2.08      1.03 o
  -2   6  15        2.79        4.63      1.09 o
  -1   6  15        5.57        5.81      1.09 o
   0   6  15        3.07        2.48      1.15 o
   1   6  15        0.90        0.44      1.30 o
 -13   7  15        1.55        3.85      1.28 o
 -12   7  15        0.67        0.29      1.16 o
 -11   7  15        3.84        3.38      1.07 o
 -10   7  15        0.13        1.26      1.15 o
  -9   7  15        3.03        5.74      1.35 o
  -8   7  15        2.21        3.89      1.26 o
  -7   7  15       15.46       15.67      1.11 o
  -6   7  15        6.99        8.46      1.19 o
  -5   7  15        1.52        2.30      1.09 o
  -4   7  15        0.01        1.13      1.17 o
  -3   7  15        0.40        1.70      1.04 o
  -2   7  15        0.00        0.32      1.13 o
  -1   7  15        1.66        2.85      1.12 o
   0   7  15       17.25       17.96      1.32 o
 -11   8  15        2.96        2.58      1.22 o
 -10   8  15       31.75       33.73      1.27 o
  -9   8  15        2.98        2.86      1.31 o
  -8   8  15        8.57        8.41      1.24 o
  -7   8  15       11.09       13.52      1.26 o
  -6   8  15        0.28        1.67      1.29 o
  -5   8  15        0.00        0.77      1.10 o
  -4   8  15        2.15        2.93      1.04 o
  -3   8  15        0.32        0.60      1.14 o
  -2   8  15        7.98       10.74      1.22 o
  -1   8  15        0.53        1.58      1.14 o
 -10   9  15        1.73        2.09      1.28 o
  -9   9  15        1.72        2.57      1.48 o
  -8   9  15       34.46       35.63      1.94 o
  -7   9  15        1.60        2.55      1.20 o
  -6   9  15        6.33        5.18      1.21 o
  -5   9  15        1.28        0.61      1.26 o
  -4   9  15        0.23       -0.71      1.20 o
  -3   9  15       12.76       11.20      1.22 o
 -16   0  16        2.66        1.32      1.81 o
 -15   0  16       44.88       41.79      1.75 o
 -14   0  16       10.74       10.15      1.58 o
 -13   0  16        0.07        1.66      1.35 o
 -12   0  16       96.16      104.00      2.74 o
 -11   0  16       63.14       67.87      2.42 o
 -10   0  16       18.09       18.43      1.85 o
  -9   0  16       43.23       36.95      2.22 o
  -8   0  16      107.91      104.70      2.39 o
  -7   0  16        1.35       -0.11      1.40 o
  -6   0  16      310.04      299.87      9.97 o
  -5   0  16       70.60       69.81      1.87 o
  -4   0  16       96.91       96.24      2.08 o
  -3   0  16       10.89       13.99      1.23 o
  -2   0  16        0.96        1.41      1.42 o
  -1   0  16        1.29        2.70      1.11 o
   0   0  16        0.01        0.81      1.24 o
   1   0  16        5.01        6.23      1.31 o
   2   0  16        1.89        2.77      1.29 o
 -16   1  16       25.83       23.14      1.28 o
 -15   1  16        8.80        7.20      1.20 o
 -14   1  16        1.86        1.47      1.19 o
 -13   1  16       36.39       34.63      1.42 o
 -12   1  16       18.87       18.25      1.25 o
 -11   1  16       54.65       55.50      1.38 o
 -10   1  16       32.54       34.72      1.17 o
  -9   1  16       16.11       19.19      1.21 o
  -8   1  16        2.71        1.61      1.04 o
  -7   1  16       58.67       64.77      1.48 o
  -6   1  16      117.16      110.72      3.07 o
  -5   1  16        5.43        4.70      1.06 o
  -4   1  16       93.52       90.13      1.70 o
  -3   1  16        5.77        6.80      0.80 o
  -2   1  16       16.90       14.69      0.96 o
  -1   1  16        1.06        1.63      0.92 o
   0   1  16        3.86        4.80      1.00 o
   1   1  16        0.05        1.50      0.94 o
   2   1  16        0.03        0.96      1.11 o
 -15   2  16        0.09        0.67      1.09 o
 -14   2  16       59.67       55.60      1.43 o
 -13   2  16        3.18        3.17      1.12 o
 -12   2  16       20.26       15.81      1.05 o
 -11   2  16        0.42        0.05      1.00 o
 -10   2  16       91.69       98.25      1.97 o
  -9   2  16       30.34       31.01      1.22 o
  -8   2  16        7.53        9.21      1.11 o
  -7   2  16        9.70        8.40      1.19 o
  -6   2  16       39.40       39.69      1.26 o
  -5   2  16        2.44        4.06      1.05 o
  -4   2  16       70.44       70.48      1.17 o
  -3   2  16       52.92       45.30      1.14 o
  -2   2  16       15.04       16.22      1.01 o
  -1   2  16       11.68        9.44      0.89 o
   0   2  16        0.20        0.95      0.89 o
   1   2  16        0.00        0.43      0.88 o
   2   2  16        3.32        3.67      0.99 o
 -15   3  16        0.01       -0.29      1.21 o
 -14   3  16        1.99        3.53      1.15 o
 -13   3  16        0.77        0.82      1.05 o
 -12   3  16       22.84       19.00      1.11 o
 -11   3  16       18.23       17.93      1.17 o
 -10   3  16        5.97        6.91      1.21 o
  -9   3  16        2.74        2.92      1.12 o
  -8   3  16      159.26      166.84      2.49 o
  -7   3  16      134.17      137.31      2.60 o
  -6   3  16        9.94       12.18      0.90 o
  -5   3  16        1.89        2.25      0.93 o
  -4   3  16       16.58       17.40      1.09 o
  -3   3  16       13.64       14.84      1.12 o
  -2   3  16        3.58        3.19      1.02 o
  -1   3  16       16.18       14.03      1.14 o
   0   3  16        3.48        2.52      0.94 o
   1   3  16        0.32        0.87      0.97 o
 -15   4  16       12.90       10.90      1.26 o
 -14   4  16        0.81        4.00      1.24 o
 -13   4  16        0.05        0.32      1.28 o
 -12   4  16        6.77        8.39      1.19 o
 -11   4  16        5.32        4.96      1.02 o
 -10   4  16        2.02        3.49      1.13 o
  -9   4  16       47.65       37.28      1.28 o
  -8   4  16        4.80        5.22      1.18 o
  -7   4  16        0.47        0.61      1.14 o
  -6   4  16        1.94        1.75      1.05 o
  -5   4  16       55.99       52.01      1.25 o
  -4   4  16        7.89        6.95      1.23 o
  -3   4  16        4.09        3.30      1.26 o
  -2   4  16        0.33        1.61      0.99 o
  -1   4  16        1.76        1.96      0.99 o
   0   4  16       10.10       10.61      1.20 o
   1   4  16        0.35        0.49      1.03 o
 -14   5  16        9.62       10.07      1.22 o
 -13   5  16        0.03        0.36      1.22 o
 -12   5  16        0.01        0.50      1.18 o
 -11   5  16        9.25        7.09      1.04 o
 -10   5  16       19.60       22.87      1.25 o
  -9   5  16        8.90        9.47      1.11 o
  -8   5  16       40.62       37.92      1.37 o
  -7   5  16       12.82       15.66      1.42 o
  -6   5  16        1.79        2.08      1.12 o
  -5   5  16        7.85        6.93      1.40 o
  -4   5  16        0.16        0.54      1.13 o
  -3   5  16        6.12        5.82      1.17 o
  -2   5  16        1.14        0.71      1.21 o
  -1   5  16        0.84        1.72      1.06 o
   0   5  16        1.35        1.50      1.03 o
 -13   6  16        0.37        0.61      1.18 o
 -12   6  16        0.46        1.39      1.12 o
 -11   6  16       18.59       20.47      1.21 o
 -10   6  16        1.51        2.10      1.21 o
  -9   6  16        2.30        1.46      1.22 o
  -8   6  16        6.95        7.78      1.24 o
  -7   6  16        8.52        8.74      1.29 o
  -6   6  16       36.06       34.79      1.40 o
  -5   6  16        2.65        3.24      1.08 o
  -4   6  16        1.97        3.26      1.10 o
  -3   6  16        1.09        1.88      1.28 o
  -2   6  16        0.39        0.27      1.13 o
  -1   6  16        4.34        4.69      1.16 o
   0   6  16        5.11        5.38      1.43 o
 -12   7  16        3.68        3.78      1.25 o
 -11   7  16        1.23        1.10      1.07 o
 -10   7  16        2.79        3.03      1.12 o
  -9   7  16        0.00        0.47      1.27 o
  -8   7  16        0.21        0.89      1.24 o
  -7   7  16       16.68       15.07      1.17 o
  -6   7  16        0.00        0.10      1.32 o
  -5   7  16        5.53        5.93      1.17 o
  -4   7  16        0.03        1.19      1.32 o
  -3   7  16        1.24        2.83      1.15 o
  -2   7  16        4.83        4.94      1.20 o
  -1   7  16        6.95        8.13      1.35 o
 -11   8  16        4.54        6.48      1.27 o
 -10   8  16        0.93        2.95      1.26 o
  -9   8  16        0.26       -1.36      1.23 o
  -8   8  16        8.47        7.97      1.39 o
  -7   8  16       21.33       20.26      1.23 o
  -6   8  16        0.82        0.78      1.19 o
  -5   8  16        0.01        0.63      1.27 o
  -4   8  16        2.68        3.12      1.11 o
  -3   8  16        4.65        3.68      1.17 o
  -8   9  16        0.01        1.47      1.21 o
  -7   9  16        3.28        3.58      1.48 o
  -6   9  16        0.02        1.23      1.15 o
 -15   1  17        0.31        2.52      1.34 o
 -14   1  17        1.27        1.99      1.25 o
 -13   1  17       11.17       11.39      1.10 o
 -12   1  17        0.02       -0.43      1.11 o
 -11   1  17       22.47       29.92      1.45 o
 -10   1  17       34.25       34.73      1.30 o
  -9   1  17       40.31       43.45      1.37 o
  -8   1  17       14.33       15.57      1.11 o
  -7   1  17       89.18       88.15      1.70 o
  -6   1  17       68.36       64.01      1.41 o
  -5   1  17        2.48        1.69      0.91 o
  -4   1  17        3.52        3.64      0.97 o
  -3   1  17        8.13       11.48      0.90 o
  -2   1  17        9.05        6.93      1.08 o
  -1   1  17        4.21        4.55      0.96 o
   0   1  17        0.08        1.85      0.94 o
   1   1  17        3.44        3.44      1.14 o
 -15   2  17        0.30        0.72      1.24 o
 -14   2  17        0.03        0.83      1.12 o
 -13   2  17        0.12       -0.05      1.10 o
 -12   2  17        0.87        1.62      1.06 o
 -11   2  17       29.74       35.76      1.37 o
 -10   2  17        5.63        7.88      1.15 o
  -9   2  17       20.01       23.67      1.22 o
  -8   2  17       55.29       52.78      1.62 o
  -7   2  17        4.31        2.91      1.40 o
  -6   2  17        4.68        5.15      1.07 o
  -5   2  17       30.61       35.95      1.15 o
  -4   2  17        5.06        4.78      1.04 o
  -3   2  17        0.00        0.51      0.93 o
  -2   2  17       13.90       13.64      1.07 o
  -1   2  17        9.15        7.35      1.09 o
   0   2  17        0.01        1.01      1.02 o
   1   2  17        0.20        0.57      1.00 o
 -15   3  17        0.00        1.15      1.39 o
 -14   3  17        0.02        0.55      1.09 o
 -13   3  17       12.50       11.88      1.18 o
 -12   3  17       16.39       15.71      1.15 o
 -11   3  17       11.41       12.01      1.11 o
 -10   3  17        4.58        3.55      1.16 o
  -9   3  17        4.69        7.09      1.13 o
  -8   3  17        0.71        1.43      1.06 o
  -7   3  17       47.57       48.04      1.46 o
  -6   3  17        2.27        3.37      1.23 o
  -5   3  17        6.43        4.02      0.96 o
  -4   3  17       15.76       14.82      1.03 o
  -3   3  17        5.92        6.31      0.98 o
  -2   3  17       12.05       12.07      0.96 o
  -1   3  17        0.02        0.12      0.92 o
   0   3  17        0.14        0.40      1.06 o
 -14   4  17        0.63        2.16      1.27 o
 -13   4  17        5.33        7.33      1.16 o
 -12   4  17        0.41        1.50      1.11 o
 -11   4  17        0.02        1.04      1.14 o
 -10   4  17        0.29        2.09      1.14 o
  -9   4  17        3.36        4.83      1.08 o
  -8   4  17        0.29       -0.02      1.22 o
  -7   4  17        2.99        6.17      1.05 o
  -6   4  17       19.99       21.15      1.38 o
  -5   4  17        5.29        4.64      1.16 o
  -4   4  17        7.75       10.08      1.30 o
  -3   4  17        0.01       -0.24      0.99 o
  -2   4  17       15.02       14.21      1.09 o
  -1   4  17        0.40        0.17      1.02 o
   0   4  17        0.47        1.19      1.04 o
 -14   5  17        0.03        0.45      1.28 o
 -13   5  17        2.86        3.36      1.10 o
 -12   5  17        0.85        1.33      1.16 o
 -11   5  17        0.23        1.27      1.32 o
 -10   5  17       11.39       12.11      1.26 o
  -9   5  17        2.72        2.34      1.22 o
  -8   5  17        1.42        3.21      1.33 o
  -7   5  17        0.07        1.21      1.27 o
  -6   5  17        1.83        2.08      1.07 o
  -5   5  17        0.05        0.99      1.14 o
  -4   5  17        0.67        0.71      1.12 o
  -3   5  17        0.51        0.64      1.26 o
  -2   5  17        0.02       -0.72      1.32 o
  -1   5  17        3.30        4.71      1.27 o
 -13   6  17        0.94        1.17      1.30 o
 -12   6  17        1.91        3.05      1.37 o
 -11   6  17        1.12        2.62      1.17 o
 -10   6  17       11.93       12.85      1.34 o
  -9   6  17        0.17        1.40      1.44 o
  -8   6  17        3.31        3.45      1.41 o
  -7   6  17        3.59        3.20      1.42 o
  -6   6  17        1.82        2.86      1.34 o
  -5   6  17        1.12        3.30      1.19 o
  -4   6  17        3.95        6.87      1.17 o
  -3   6  17        2.22        3.57      1.17 o
  -2   6  17        0.16        0.64      1.19 o
 -12   7  17        0.60        1.20      1.30 o
 -11   7  17        0.27        0.96      1.17 o
 -10   7  17       35.96       38.47      1.75 o
  -9   7  17        3.20        2.64      1.30 o
  -8   7  17        7.29        5.14      1.23 o
  -7   7  17        3.90        3.69      1.41 o
  -6   7  17        6.03        6.50      1.12 o
  -5   7  17        0.22        0.83      1.08 o
  -4   7  17        1.22        1.48      1.13 o
  -3   7  17        1.36        2.22      1.10 o
 -10   8  17        5.01        8.47      1.52 o
  -9   8  17       15.81       17.29      2.02 o
  -8   8  17       10.16       10.19      1.51 o
  -7   8  17        3.90        4.60      1.36 o
  -6   8  17        1.17        1.91      1.21 o
  -5   8  17        0.00        1.33      1.23 o
 -15   0  18       20.21       18.84      3.35 o
 -14   0  18        6.73       10.05      2.76 o
 -13   0  18       21.66       24.50      3.55 o
 -12   0  18        0.97       -0.55      2.05 o
 -11   0  18       30.84       35.77      2.25 o
 -10   0  18        8.60        9.19      2.78 o
  -9   0  18      129.09      123.76      2.97 o
  -8   0  18        5.58        6.05      1.77 o
  -7   0  18       13.39       17.78      1.94 o
  -6   0  18        0.21        0.73      1.48 o
  -5   0  18        4.73        4.84      1.25 o
  -4   0  18        5.41        3.54      1.52 o
  -3   0  18        0.02        0.18      1.50 o
  -2   0  18        0.05        2.81      1.58 o
  -1   0  18        0.70        1.49      1.35 o
   0   0  18       13.16       11.51      1.65 o
 -15   1  18        0.03        0.67      1.15 o
 -14   1  18        0.33        0.90      1.37 o
 -13   1  18        0.22        1.50      1.08 o
 -12   1  18        2.05        2.27      1.23 o
 -11   1  18        1.78        1.58      1.21 o
 -10   1  18       23.45       23.26      1.19 o
  -9   1  18       29.58       30.02      1.35 o
  -8   1  18       26.46       22.66      1.20 o
  -7   1  18       86.71       78.79      1.78 o
  -6   1  18       24.75       20.95      1.11 o
  -5   1  18        1.76        3.40      0.96 o
  -4   1  18        0.11        1.03      1.00 o
  -3   1  18        0.19        0.48      0.95 o
  -2   1  18        3.65        5.00      1.07 o
  -1   1  18        1.10        1.75      0.91 o
   0   1  18        3.60        4.73      1.12 o
 -15   2  18        1.12        2.83      1.27 o
 -14   2  18        4.60        6.35      1.18 o
 -13   2  18        1.90        0.60      1.16 o
 -12   2  18        4.02        3.16      1.10 o
 -11   2  18        5.32        6.63      1.13 o
 -10   2  18       53.98       55.64      1.39 o
  -9   2  18        0.90        1.20      1.14 o
  -8   2  18        0.37        0.78      1.21 o
  -7   2  18        1.54        2.88      1.04 o
  -6   2  18        7.99        9.70      0.96 o
  -5   2  18       22.04       22.86      1.19 o
  -4   2  18        1.09        1.35      0.97 o
  -3   2  18        7.86        8.94      0.94 o
  -2   2  18       10.17       11.79      1.00 o
  -1   2  18        0.11        0.26      0.96 o
   0   2  18        0.17        1.05      1.03 o
 -15   3  18       21.26       17.38      1.34 o
 -14   3  18        7.37        6.95      1.22 o
 -13   3  18        5.25        5.92      1.26 o
 -12   3  18        1.54        2.55      1.20 o
 -11   3  18        0.17       -0.16      1.17 o
 -10   3  18        0.08        1.15      1.25 o
  -9   3  18        0.00        0.31      1.06 o
  -8   3  18       10.78       11.60      1.30 o
  -7   3  18        0.13        0.57      1.07 o
  -6   3  18        1.20        1.61      1.09 o
  -5   3  18        0.33        2.03      0.96 o
  -4   3  18       24.25       21.33      1.13 o
  -3   3  18        9.40        7.75      0.99 o
  -2   3  18        0.00        0.96      0.91 o
  -1   3  18        0.21        0.17      1.02 o
 -14   4  18        4.64        5.02      1.30 o
 -13   4  18        0.88        2.27      1.14 o
 -12   4  18        0.00        0.92      1.15 o
 -11   4  18        7.88        6.58      1.17 o
 -10   4  18        0.44        0.18      1.27 o
  -9   4  18        0.89        1.95      1.25 o
  -8   4  18        0.10       -0.18      1.11 o
  -7   4  18        3.20        6.03      1.37 o
  -6   4  18       10.13       10.77      1.24 o
  -5   4  18        0.00        0.09      1.42 o
  -4   4  18        0.12       -0.09      1.12 o
  -3   4  18        0.78        1.43      1.09 o
  -2   4  18        0.04        0.66      1.04 o
  -1   4  18       11.14        9.54      1.22 o
 -13   5  18        0.91        2.80      1.30 o
 -12   5  18        0.31        0.80      1.15 o
 -11   5  18        0.09        0.78      1.11 o
 -10   5  18        1.95        2.68      1.27 o
  -9   5  18        8.48        7.54      1.19 o
  -8   5  18        3.34        3.55      1.17 o
  -7   5  18        0.06        1.23      1.42 o
  -6   5  18        3.19        2.46      1.24 o
  -5   5  18        2.63        3.40      1.15 o
  -4   5  18        0.56        2.29      1.32 o
  -3   5  18        2.82        3.14      1.27 o
  -2   5  18        0.01       -0.05      1.17 o
 -12   6  18       13.73       13.94      1.38 o
 -11   6  18        4.36        3.72      1.23 o
 -10   6  18        4.80        3.70      1.30 o
  -9   6  18       25.12       27.52      1.61 o
  -8   6  18        0.02        0.01      1.61 o
  -7   6  18        0.81        1.09      1.57 o
  -6   6  18        6.71        7.47      1.46 o
  -5   6  18       10.67       12.35      1.19 o
  -4   6  18        1.55        2.62      1.19 o
  -3   6  18        0.18        2.75      1.54 o
 -11   7  18        0.08        2.24      1.62 o
 -10   7  18        0.05        0.06      1.49 o
  -9   7  18        0.01       -0.59      1.18 o
  -8   7  18       13.34       12.27      1.56 o
  -7   7  18        5.97        6.42      1.33 o
  -6   7  18        0.88        3.12      1.30 o
  -5   7  18        3.36        5.34      1.18 o
 -15   1  19        4.47        5.27      1.70 o
 -14   1  19        0.02        0.62      1.35 o
 -13   1  19        4.12        3.33      1.41 o
 -12   1  19        0.05        0.76      1.28 o
 -11   1  19        1.36        0.63      1.26 o
 -10   1  19       21.86       23.62      1.47 o
  -9   1  19        8.64        8.31      1.17 o
  -8   1  19        2.63        2.81      1.05 o
  -7   1  19        3.33        2.34      1.10 o
  -6   1  19        9.81       10.35      1.17 o
  -5   1  19        0.05        0.41      0.97 o
  -4   1  19       10.62        9.64      1.04 o
  -3   1  19        0.17        1.28      0.98 o
  -2   1  19        5.02        6.10      1.09 o
  -1   1  19        1.45        1.23      1.12 o
 -15   2  19        2.35        3.80      1.28 o
 -14   2  19        0.16        2.09      1.50 o
 -13   2  19        0.48        0.67      1.13 o
 -12   2  19        3.07        3.87      1.25 o
 -11   2  19        2.81        3.71      1.17 o
 -10   2  19        0.45        0.79      1.27 o
  -9   2  19        1.58        1.45      1.29 o
  -8   2  19       58.44       56.59      1.45 o
  -7   2  19        0.47        1.70      1.19 o
  -6   2  19        1.53        2.69      0.99 o
  -5   2  19        2.55        3.75      1.05 o
  -4   2  19        1.04        1.09      1.13 o
  -3   2  19        0.98        0.51      1.07 o
  -2   2  19        2.34        2.94      1.08 o
 -14   3  19        0.17        0.29      1.22 o
 -13   3  19        3.99        4.66      1.11 o
 -12   3  19        0.07        1.46      1.17 o
 -11   3  19        2.96        2.60      1.18 o
 -10   3  19        2.20        5.21      1.30 o
  -9   3  19       18.08       17.66      1.27 o
  -8   3  19        0.52        1.34      1.10 o
  -7   3  19        5.69        5.21      1.13 o
  -6   3  19        0.04        0.10      1.15 o
  -5   3  19        6.76        8.41      1.16 o
  -4   3  19        3.73        3.97      0.97 o
  -3   3  19        4.11        2.08      1.06 o
  -2   3  19        2.67        0.96      1.02 o
 -14   4  19        1.89        2.28      1.44 o
 -13   4  19        0.01        1.09      1.39 o
 -12   4  19        1.13        2.57      1.39 o
 -11   4  19        2.54        3.01      1.35 o
 -10   4  19        6.12        7.22      1.23 o
  -9   4  19        0.94        0.52      1.15 o
  -8   4  19        0.06        0.61      1.24 o
  -7   4  19        1.55        2.15      1.31 o
  -6   4  19        0.99        0.52      1.39 o
  -5   4  19        2.80        3.22      1.10 o
  -4   4  19        1.81        2.67      1.18 o
  -3   4  19        5.11        4.17      1.11 o
 -13   5  19        0.63        1.37      1.32 o
 -12   5  19        0.16       -0.12      1.32 o
 -11   5  19       22.56       22.51      1.39 o
 -10   5  19        0.00        0.48      1.29 o
  -9   5  19        1.38        1.21      1.61 o
  -8   5  19        1.49        1.66      1.62 o
  -7   5  19        0.02       -0.06      1.27 o
  -6   5  19        2.88        3.08      1.22 o
  -5   5  19        0.92        2.51      1.43 o
  -4   5  19        4.64        6.61      1.17 o
 -11   6  19        0.57        2.05      1.38 o
 -10   6  19        0.01        1.31      1.51 o
  -9   6  19        0.94        2.31      1.32 o
  -8   6  19        7.18        7.33      1.71 o
  -7   6  19        0.52       -0.01      1.71 o
  -6   6  19        2.97        2.83      1.49 o
  -5   6  19        0.93        0.77      1.32 o
  -9   7  19        1.58        1.75      1.62 o
  -8   7  19        0.00        3.00      1.73 o
 -14   0  20        0.70        1.76      1.65 o
 -13   0  20        8.59       12.61      3.04 o
 -12   0  20        3.77        4.02      1.83 o
 -11   0  20        0.00       -0.82      1.60 o
 -10   0  20        0.25        3.26      2.19 o
  -9   0  20        1.07        0.03      2.22 o
  -8   0  20        0.08        0.10      1.51 o
  -7   0  20       28.53       24.62      1.63 o
  -6   0  20        1.03        0.92      1.75 o
  -5   0  20        0.01        0.50      1.63 o
  -4   0  20       10.68       15.64      1.70 o
  -3   0  20       13.59       13.29      1.79 o
 -14   1  20       10.36       11.30      1.61 o
 -13   1  20       14.03       13.90      1.58 o
 -12   1  20        5.83        5.77      1.64 o
 -11   1  20        0.58        0.54      1.41 o
 -10   1  20        3.04        3.95      1.44 o
  -9   1  20       17.01       12.90      1.32 o
  -8   1  20        1.31        2.36      1.43 o
  -7   1  20        0.84        1.10      1.08 o
  -6   1  20        2.19        3.01      1.08 o
  -5   1  20        0.01        0.83      0.99 o
  -4   1  20        0.00        0.74      1.02 o
  -3   1  20        1.07        1.36      1.02 o
 -14   2  20        1.28        0.54      1.50 o
 -13   2  20        2.28        2.23      1.59 o
 -12   2  20        3.96        4.33      1.57 o
 -11   2  20        1.58        2.43      1.29 o
 -10   2  20       12.78       10.59      1.30 o
  -9   2  20       11.63       11.28      1.17 o
  -8   2  20        2.03        2.28      1.42 o
  -7   2  20        2.06        2.06      1.26 o
  -6   2  20        2.24        1.11      1.02 o
  -5   2  20        1.39        1.85      1.17 o
  -4   2  20        0.31        1.30      1.10 o
  -3   2  20        2.65        2.15      1.07 o
 -14   3  20        2.94        2.50      1.27 o
 -13   3  20        0.02        0.24      1.25 o
 -12   3  20        1.62        1.63      1.19 o
 -11   3  20        5.24        5.41      1.27 o
 -10   3  20        5.03        6.24      1.25 o
  -9   3  20        0.43        0.53      1.33 o
  -8   3  20        0.46        1.08      1.49 o
  -7   3  20        0.02        0.84      1.19 o
  -6   3  20        0.33        0.06      1.14 o
  -5   3  20        1.85        2.25      1.05 o
  -4   3  20        3.29        3.29      1.10 o
 -13   4  20        0.85        2.51      1.33 o
 -12   4  20        0.20        0.34      1.28 o
 -11   4  20        1.18        1.54      1.23 o
 -10   4  20        0.00        0.27      1.17 o
  -9   4  20        0.01        0.34      1.11 o
  -8   4  20        7.92       10.25      1.53 o
  -7   4  20        1.35        3.96      1.89 o
  -6   4  20        0.87        1.84      1.33 o
  -5   4  20        0.01        1.39      1.23 o
  -4   4  20        1.27        1.40      1.21 o
 -12   5  20        0.76        1.40      1.35 o
 -11   5  20        0.06       -0.46      1.34 o
 -10   5  20        0.72        1.37      1.33 o
  -9   5  20       16.51       16.80      1.39 o
  -8   5  20        3.64        3.71      1.95 o
  -7   5  20       13.44       14.81      1.47 o
  -6   5  20        1.18        1.76      1.68 o
  -5   5  20        7.24        6.00      1.35 o
  -9   6  20        1.44        2.23      1.53 o
  -8   6  20        2.17        1.82      1.30 o
 -13   1  21        0.15        0.66      1.24 o
 -12   1  21        2.51        2.14      1.37 o
 -11   1  21        2.05        2.54      1.62 o
 -10   1  21       10.32       12.47      1.35 o
  -9   1  21        0.92        1.36      1.30 o
  -8   1  21        3.48        3.97      1.33 o
  -7   1  21        0.21        1.16      1.00 o
  -6   1  21        0.27        0.74      1.13 o
  -5   1  21        6.29        4.08      1.23 o
 -13   2  21        0.13        0.32      1.64 o
 -12   2  21        1.48        1.83      1.67 o
 -11   2  21        3.45        2.46      1.33 o
 -10   2  21        2.36        3.24      1.42 o
  -9   2  21        1.76        2.16      1.27 o
  -8   2  21        1.68        2.01      1.30 o
  -7   2  21        1.43        2.14      1.28 o
  -6   2  21        0.48        0.62      1.27 o
  -5   2  21        0.47        1.13      1.11 o
 -13   3  21        0.02        0.57      1.38 o
 -12   3  21        6.42        5.73      1.30 o
 -11   3  21        2.53        1.65      1.42 o
 -10   3  21        0.00        1.84      1.36 o
  -9   3  21        0.00        0.23      1.24 o
  -8   3  21        6.62        6.48      1.45 o
  -7   3  21        0.03        1.31      1.46 o
  -6   3  21        0.55        1.10      1.23 o
  -5   3  21        0.07        0.56      1.17 o
 -11   4  21        4.09        4.71      1.26 o
 -10   4  21        0.87        2.14      1.49 o
  -9   4  21        0.24        0.96      1.54 o
  -8   4  21        1.59        3.03      1.46 o
  -7   4  21       14.71       15.54      1.40 o
 -12   0  22        1.90        0.90      2.06 o
 -11   0  22        0.01       -2.16      2.49 o
 -10   0  22        6.98        7.06      1.98 o
  -9   0  22        0.00        0.53      2.32 o
  -8   0  22        0.16       -0.56      1.83 o
  -7   0  22        1.42        2.38      1.42 o
 -12   1  22        6.88        7.40      1.75 o
 -11   1  22        4.22        3.82      1.43 o
 -10   1  22        0.22        1.09      1.70 o
  -9   1  22        0.08        0.38      1.36 o
  -8   1  22        3.97        3.23      1.33 o
  -7   1  22        0.69        1.41      1.27 o
 -12   2  22        4.30        3.88      1.38 o
 -11   2  22        0.01        0.96      1.33 o
 -10   2  22        0.43        1.10      1.45 o
  -9   2  22       10.75       10.00      1.46 o
  -8   2  22        0.34        1.07      1.50 o
  -7   2  22        3.14        3.13      1.32 o
 -10   3  22        4.23        3.81      1.32 o
  -9   3  22        0.01        0.38      1.26 o
 
